# Supplementary material for: Short-chain dehydrogenases in Haemonchus contortus: changes during life cycle and in relation to drug-resistance
Source: Vet Res. 2023 Mar 7;54:19. doi: 10.1186/s13567-023-01148-y (PMC9993613; doi:10.1186/s13567-023-01148-y)
Supplement: Supplementary file 1 — Additional file 1: DeepTMHMM—Predictions. [file 13567_2023_1148_MOESM1_ESM.xlsx]

## Sheet: Additional file 1
DeepTMHMM - Predictions
>HCON_00106500_sdr17 | GLOB
MVYPASVFITGANRGIGLGLVREFLKVPTVKHVIAGARNPDNAEELNAIGDKRLNIVKIDIESDESIKNAYKQIETIVGESGLNMLLNNAAILPPYFTNGAICRETLMKCVNVNVLGTAIVSQTFLPLLRKASSHGSGDHWGVDRAAIVNISSFWASIEQNEDGSGDLGSLAYRISKSAVNQLGKTMAIDLKGDKIVVAQFCPGWVQTDMGNMGGRTAAINRGIGFCISEIDVEINQRTQWRVLRSPSKSHSIL
IIIIIIIIIIIIIIIIIIIIIIIIIIIIIIIIIIIIIIIIIIIIIIIIIIIIIIIIIIIIIIIIIIIIIIIIIIIIIIIIIIIIIIIIIIIIIIIIIIIIIIIIIIIIIIIIIIIIIIIIIIIIIIIIIIIIIIIIIIIIIIIIIIIIIIIIIIIIIIIIIIIIIIIIIIIIIIIIIIIIIIIIIIIIIIIIIIIIIIIIIIIIIIIIIIIIIIIIIIIIIIIIIIIIIIIIIIIIIIIIIIIIIIIIIIIIII
>HCON_00008190 | GLOB
MSARQLYDMAGKFVLITGSTSGLGLHTAKNLFLRGATVILTCRDEVRGRAALEAVQSQPGVNEGSPGGRLHLFTLDLTCYQSTLTFCHEIKQHFDRIDVLINNAGVMGLAFELSRNGIEMHFATNAFGHYVLVNNLLTLLEKSDDGRIVIVSSGLYKGVDHIPSIRQLMGEHDWDYQARFAYALSKLANCLHAVELAKRLTANRCSTKVYAIRPGFVGGTELGRETHWLLRTLASPVIWLFSKNLDQGIESIVHCAVTRNDELTSGALYHGCQEEPYGPMVTQENAADMWKMFRRMEELILIRCHTLTEDDRRQAEEARRVLPKS
IIIIIIIIIIIIIIIIIIIIIIIIIIIIIIIIIIIIIIIIIIIIIIIIIIIIIIIIIIIIIIIIIIIIIIIIIIIIIIIIIIIIIIIIIIIIIIIIIIIIIIIIIIIIIIIIIIIIIIIIIIIIIIIIIIIIIIIIIIIIIIIIIIIIIIIIIIIIIIIIIIIIIIIIIIIIIIIIIIIIIIIIIIIIIIIIIIIIIIIIIIIIIIIIIIIIIIIIIIIIIIIIIIIIIIIIIIIIIIIIIIIIIIIIIIIIIIIIIIIIIIIIIIIIIIIIIIIIIIIIIIIIIIIIIIIIIIIIIIIIIIIIIIIIIIIIIIIIIIIIIIIII
>HCON_00095920_sdr9 | GLOB
MKITEEMLEILQHYFKWAVIPAALFSICKLCSFLLPGPHHHSKLSFKDKTVLITGASSGLGRAFAFELYKRGAKVILTARSIDKLKDLCEELKRSFSGNPYEPAYSYLDVCEPMGVELLRNHAIDGKTIHVLINNAGLSMRGAIENTPIKIYKQLMDVNFFGHVVVTQKLLDAIPDDGCIIATSSIQGKLAIPYRSAYSASKHAFQAFFDALRCEARSNLHILTVSAGYLNTGFGSRALDVQGQPVGKDDENQKKGLSPEVAAKEILRAASAREIELIMAPLNNKLAIFLRWAWPTLLFYLLHKRGLKDEFAAKKQH
IIIIIIIIIIIIIIIIIIIIIIIIIIIIIIIIIIIIIIIIIIIIIIIIIIIIIIIIIIIIIIIIIIIIIIIIIIIIIIIIIIIIIIIIIIIIIIIIIIIIIIIIIIIIIIIIIIIIIIIIIIIIIIIIIIIIIIIIIIIIIIIIIIIIIIIIIIIIIIIIIIIIIIIIIIIIIIIIIIIIIIIIIIIIIIIIIIIIIIIIIIIIIIIIIIIIIIIIIIIIIIIIIIIIIIIIIIIIIIIIIIIIIIIIIIIIIIIIIIIIIIIIIIIIIIIIIIIIIIIIIIIIIIIIIIIIIIIIIIIIIIIIIIIIIIIIIIIII
>HCON_00053160 | GLOB
MSRFQAKVVIVTGSSSGIGAATALLFAKEGAFVTITGRKEGRLERVRKTIIDASVPGERVHMVVGDLTNEETRKKIVESTVALWGQLDILVNNAGASITHGKRGFDANDDALMKTIDINLRSVVQLVHLARPHLIRSKGEIVNVSSIAAMDFGDQTRSLLRDIEGRPRPVHKSTCCRPYRTWCESKWCKTWDSGNKFHGKQWPNQGAVRKGIQVLRKSKACSASWKQRQSAGNRQCDRFSGRP
IIIIIIIIIIIIIIIIIIIIIIIIIIIIIIIIIIIIIIIIIIIIIIIIIIIIIIIIIIIIIIIIIIIIIIIIIIIIIIIIIIIIIIIIIIIIIIIIIIIIIIIIIIIIIIIIIIIIIIIIIIIIIIIIIIIIIIIIIIIIIIIIIIIIIIIIIIIIIIIIIIIIIIIIIIIIIIIIIIIIIIIIIIIIIIIIIIIIIIIIIIIIIIIIIIIIIIIIIIIIIIIIIIIIIIIIIIIIIIIIIII
>HCON_00062090 | GLOB
MAPYSVMVTGANRGLGLGLVKEFMKNKEIHKIIATARNPDDAKDLKQIQDNRIHLVKLDVTNDESIKNAHEEVKSIVGDKGLTTLLNNAGIWVKYVTKQEPNRADFMKNMDVNAVGVAMLTQNLLPLLRQSAARAKGDFSNTTGSGPLKGLAYMTSKSALNSLMKTMSIDLSSDGILVANFCPGWMQTDMGGPKAPLTVDQSAAELVSSFAKLNKKHHGGFFSRSCRLYLTEYM
IIIIIIIIIIIIIIIIIIIIIIIIIIIIIIIIIIIIIIIIIIIIIIIIIIIIIIIIIIIIIIIIIIIIIIIIIIIIIIIIIIIIIIIIIIIIIIIIIIIIIIIIIIIIIIIIIIIIIIIIIIIIIIIIIIIIIIIIIIIIIIIIIIIIIIIIIIIIIIIIIIIIIIIIIIIIIIIIIIIIIIIIIIIIIIIIIIIIIIIIIIIIIIIIIIIIIIIIIIIIIIIIIIIIIIIIII
>HCON_00046500_sdr11 | GLOB
MARALDGQIALVTGASRGIGRGIALQLGQSGATVYITGRKPEKSLQSQYQNLPTLQQTAEDIRRRGGKAVPVYCDHTDHNDIAKLFEQIHKENSGTLNVLVNAAYAGAKDMAEAGSIPFFEADPLLWDSVNNVGLRNNYICCVHAAKMMVKKQSGLIVNISSAGGLQYTFNVPYGVGKAALDRMSADMAVELNPHGVSVVSLWPGMVRTEYSEILRKEGKLEKMVQQSKEAIDKSFKESESTEFVGKAVVALAADKKVIRKSGKILMTYDLACEYGFKDVDGNLPMDIRRVATALEFFGFTRIASVTPSFFRIPLWGMHFASYKFPYKIW
IIIIIIIIIIIIIIIIIIIIIIIIIIIIIIIIIIIIIIIIIIIIIIIIIIIIIIIIIIIIIIIIIIIIIIIIIIIIIIIIIIIIIIIIIIIIIIIIIIIIIIIIIIIIIIIIIIIIIIIIIIIIIIIIIIIIIIIIIIIIIIIIIIIIIIIIIIIIIIIIIIIIIIIIIIIIIIIIIIIIIIIIIIIIIIIIIIIIIIIIIIIIIIIIIIIIIIIIIIIIIIIIIIIIIIIIIIIIIIIIIIIIIIIIIIIIIIIIIIIIIIIIIIIIIIIIIIIIIIIIIIIIIIIIIIIIIIIIIIIIIIIIIIIIIIIIIIIIIIIIIIIIIIIIII
>HCON_00027700 | GLOB
MVLVAVVTGASSGIGAAIALLLAREGYALSLSGRDEDALKKTVKSCFDAGAPGAITTVGDLCDEANAKNLIEHTIKEFQQIDTLINCAGILTSGNIIDTGVDVYDRQMEVNVRSVVMLTRMALPHIIKTKGTIVNVSSIAGPCPFPGVAYYCMSKAAIDQFTKCLALEMAPHGVRVNAVNPGVIVTEVHKRSGMDDSAYEGFLERSRATHALGRVGEPSEVAEAVLFLASNKSSFTTGQLLKVDGGRGIMHPR
IIIIIIIIIIIIIIIIIIIIIIIIIIIIIIIIIIIIIIIIIIIIIIIIIIIIIIIIIIIIIIIIIIIIIIIIIIIIIIIIIIIIIIIIIIIIIIIIIIIIIIIIIIIIIIIIIIIIIIIIIIIIIIIIIIIIIIIIIIIIIIIIIIIIIIIIIIIIIIIIIIIIIIIIIIIIIIIIIIIIIIIIIIIIIIIIIIIIIIIIIIIIIIIIIIIIIIIIIIIIIIIIIIIIIIIIIIIIIIIIIIIIIIIIIIIII
>HCON_00023910_sdr14 | GLOB
MTMLDQIVETVFVLVKCLVLSIIASVKALLPMGLLPRKSVKGEVVLITGSGSGLGRGMAIQFAKLGAKLVLWDINEKGNLETKQILDDMKAESHAYTVDLSKRDQIYSTAEKVKHEVGKVDILINNAGIVTGKKIFDCPDELMELTMAVNTHALFYTTKAFVPGMLEADHGHVVTIASIAGKVGVAGLVDYCASKHGAIGFHESLTAELDSLGKHGVKTTVVCPYYIDTGMFDGVQTKSPTLLPVLQPDYVVDCIMEAVLTDKELIAIPRFNYIVMFFGGFLPSSVLGILRNHLGGNKMMETFTGRVKRD
IIIIIIIIIIIIIIIIIIIIIIIIIIIIIIIIIIIIIIIIIIIIIIIIIIIIIIIIIIIIIIIIIIIIIIIIIIIIIIIIIIIIIIIIIIIIIIIIIIIIIIIIIIIIIIIIIIIIIIIIIIIIIIIIIIIIIIIIIIIIIIIIIIIIIIIIIIIIIIIIIIIIIIIIIIIIIIIIIIIIIIIIIIIIIIIIIIIIIIIIIIIIIIIIIIIIIIIIIIIIIIIIIIIIIIIIIIIIIIIIIIIIIIIIIIIIIIIIIIIIIIIIIIIIIIIIIIIIIIIIIIIIIIIIIIIIIIIIIIIIIIIIIIIIII
>HCON_00009800 | GLOB
MVLIAVSEIFSALISNFGPRCLRRRKRIDGQVVLITGSGNGLGRLIALNFATSGCRLVLWDIDEKGNAETKQMCEDFGAEAHVFRVDMSQRQEIYAAADRVMAEIGDVDIVINNAGMLRDPGDFLCKSDDFIEKTVQVNMLAHMWMAKAFLPRMIERRSGHIVCVCSLSAIVGARDIVDYSASKFGAFGFQEALENETYSKKRRNINFTTICPSFTQTQLISDISLSSSMTLLKPEIVAEEIFDAILTNKRILLLPKKAYTLYALKGLLPRRTFQRLIHYLMY
IIIIIIIIIIIIIIIIIIIIIIIIIIIIIIIIIIIIIIIIIIIIIIIIIIIIIIIIIIIIIIIIIIIIIIIIIIIIIIIIIIIIIIIIIIIIIIIIIIIIIIIIIIIIIIIIIIIIIIIIIIIIIIIIIIIIIIIIIIIIIIIIIIIIIIIIIIIIIIIIIIIIIIIIIIIIIIIIIIIIIIIIIIIIIIIIIIIIIIIIIIIIIIIIIIIIIIIIIIIIIIIIIIIIIIIIIIIIIIIIIIIIIIIIIIIIIIIIIIIIIIIIIIIIIIIIIIIIIIIIIII
>HCON_00053800_sdr15 | GLOB
MALRFDGRVAIVTGAGGGLGRTYALELAKRGCKVVVNDLGGDAHGTSASTSMADKVVSEIRAAGGQAVANYDSVEFGEKIVKTAVDSFGRVDIVINNAGILRDVSLVKMSDLDWDLIFKVHVKGAYSVTKAAWPHMRKQNYGRIIVTSSNAGIYGNFGQANYAAAKSALIGFSNSLAQEGAKYNIIANAVVPTAGSRLTQTVLPESLIEALKPEYVTPLVVNLCHESFTESGKVFEAGAGWYGTLQYYRSPGKLMPNATAEDIRKNWSQITDMNNAKHYESMRDVMTELMGIIAEMEAKGNDSGLSGQSESKANSGFPSHIKCSPLFEEMDAGVKSDPATVKNIKAIILYIMTDGQKEIGKFTLDFKSSSPSVYYGDVKDGQKPTVTVTVSDDDFLEIA…
IIIIIIIIIIIIIIIIIIIIIIIIIIIIIIIIIIIIIIIIIIIIIIIIIIIIIIIIIIIIIIIIIIIIIIIIIIIIIIIIIIIIIIIIIIIIIIIIIIIIIIIIIIIIIIIIIIIIIIIIIIIIIIIIIIIIIIIIIIIIIIIIIIIIIIIIIIIIIIIIIIIIIIIIIIIIIIIIIIIIIIIIIIIIIIIIIIIIIIIIIIIIIIIIIIIIIIIIIIIIIIIIIIIIIIIIIIIIIIIIIIIIIIIIIIIIIIIIIIIIIIIIIIIIIIIIIIIIIIIIIIIIIIIIIIIIIIIIIIIIIIIIIIIIIIIIIIIIIIIIIIIIIIIIIIIIIIIIIIIIIIIIIIIIIIIIIIIIIIIIIIIIIIIIIIIIIIIIIIIIIIIIIIIIIIIIIIIIIII…
>HCON_00027690 | GLOB
MKTMPVAIITGASSGIGRAAALLFAKNKYQLSLTGRNETALEEVAKECIGQGISENDVIISATDLAADNAPKTIVDNTIRKFKKIDSLVNSAGILRAGEVLNSDISVYDELFNVNVRCLVRLTREALPHIIKTKGTVVNVSSINGPCPFPGVTYYCMSKSAVDQFTKCLALEMAPQGVRVNAVNPGVTVTNLHRRSGQDEKAYAAFLERSKTTHALGRPGDPKEVAEAILFLASERSSFTTGELLRVDGGRGIMHPR
IIIIIIIIIIIIIIIIIIIIIIIIIIIIIIIIIIIIIIIIIIIIIIIIIIIIIIIIIIIIIIIIIIIIIIIIIIIIIIIIIIIIIIIIIIIIIIIIIIIIIIIIIIIIIIIIIIIIIIIIIIIIIIIIIIIIIIIIIIIIIIIIIIIIIIIIIIIIIIIIIIIIIIIIIIIIIIIIIIIIIIIIIIIIIIIIIIIIIIIIIIIIIIIIIIIIIIIIIIIIIIIIIIIIIIIIIIIIIIIIIIIIIIIIIIIIIIIII
>HCON_00062110_sdr16 | GLOB
MAPYSVMVTGANRGLGLGLVKEFMKNKEIHKIIATARNPNDAKDLKQIQDDRIHLVKLDVTNDESIKNAHAEVKSIVGDKGLTTLLNNAGIWVKYVTKQEPNRADFMKNMDVNAVGVAILTQNLLPLLRQSAARMKGDFSLDRAAILNISATYGSISKNTTGSGPLKGLAYMTSKSALNSLMKTMSIDLSSDGILVANFCPGWMQTDMGGPKAPLTVDQSAAELVSSFAKLNKKHHGGFFSRSLQAIPY
IIIIIIIIIIIIIIIIIIIIIIIIIIIIIIIIIIIIIIIIIIIIIIIIIIIIIIIIIIIIIIIIIIIIIIIIIIIIIIIIIIIIIIIIIIIIIIIIIIIIIIIIIIIIIIIIIIIIIIIIIIIIIIIIIIIIIIIIIIIIIIIIIIIIIIIIIIIIIIIIIIIIIIIIIIIIIIIIIIIIIIIIIIIIIIIIIIIIIIIIIIIIIIIIIIIIIIIIIIIIIIIIIIIIIIIIIIIIIIIIIIIIIIIII
>HCON_00045600_sdr10 | TM
MAPVPAALDSTPFMDSLHRPLLMLAVIPFVYIGYRFCRTIIALTKAIFIYVIAPFFYKPNLSQYVNRWTVVTGGTDGIGKAYVTELAKRGLRKFVLIGRNPTKLSDVKTFLELTYGCRVKTYLFDFSKDDFAPLREYLSEIDIGFVVNSVGVGRENLERYGDNPEADQQILRVNGLGAAEFLSMVLPPMERCGGGQIVVLASSQGIKPIPLLAAYSSAKSVLVFLSEAIDREYRTISVQCLTPALVATKMVYYERGSTFVVTPENFVKEAVNTIGLTKKTSGCFNHEIQMLVYHLFPWTILKYLLMPIYYHHRKRMDKIHAKAKHQLIARSSAKA
OOOOOOOOOOOOOOOOOOOMMMMMMMMMMMMMMMIIIIIIIIIIIIIIIIIIIIIIIIIIIIIIIIIIIIIIIIIIIIIIIIIIIIIIIIIIIIIIIIIIIIIIIIIIIIIIIIIIIIIIIIIIIIIIIIIIIIIIIIIIIIIIIIIIIIIIIIIIIIIIIIIIIIIIIIIIIIIIIIIIIIIIIIIIIIIIIIIIIIIIIIIIIIIIIIIIIIIIIIIIIIIIIIIIIIIIIIIIIIIIIIIIIIIIIIIIIIIIIIIIIIIIIIIIIIIIIIIIIIIIIIIIIIIIIIIIIIIIIIIIIIIIIIIIIIIIIIIIIIIIIIIIIIIIIIIIIII
>HCON_00081410_sdr1 | TM
MGCDCLLVSVGYCALGFVAYKLVTLVYNIIYPYLIGAPIDLHATAGAKWAVVTGATDGIGKAYAYELASKGFNIYLVSRTQSKLDEVEKDLCQKYNKVSVKTIAFDFCAGSVDAYKPLLEALDKVDVGILVNNVGMSYEYPEVLHEIEGGLQRIGNITTINTLPTTILTAHVIKQMLPRKKGIIVNVSSAACYNHMALWAVYSATKKYVTWLSEILRMEYADKGITIQTICPMMVATKMSKVRKTSFFVPNGEVFAKSAVRSIGLIEETSGCLSHQIQVEVSNLIPAVVLNKVITNFSKGTRQAALRKKAKAQ
OOOOOMMMMMMMMMMMMMMMMMMMMMIIIIIIIIIIIIIIIIIIIIIIIIIIIIIIIIIIIIIIIIIIIIIIIIIIIIIIIIIIIIIIIIIIIIIIIIIIIIIIIIIIIIIIIIIIIIIIIIIIIIIIIIIIIIIIIIIIIIIIIIIIIIIIIIIIIIIIIIIIIIIIIIIIIIIIIIIIIIIIIIIIIIIIIIIIIIIIIIIIIIIIIIIIIIIIIIIIIIIIIIIIIIIIIIIIIIIIIIIIIIIIIIIIIIIIIIIIIIIIIIIIIIIIIIIIIIIIIIIIIIIIIIIIIIIIIIIIIIIIIIIIIIIII
>HCON_00102400 | GLOB
MDGKRILVTGASSGIGLSLTEQLCKDGHHVTITVRDQDKADSTRKILAEKQITVDIIQIDFSIWSSVVAGVNEIVQNKWIFDIVIFNAGTMFPDESSTADGVETCFQVNVLGHMYLADVLIKCRPAKHQMHFVCVSSALFKLCGASWPRWRVPKEADEWVEAFRPRTRSGWRAYALSKFAITLLASRLNRVDGVTAVAVNPGNAITNVSRNMPNRHRRLLTVFKKTLISVEEAAANVVRACLHPLPHGKFYDQAKKSSLPKALTSERFMHNLNHLSQQLVLSITEP
IIIIIIIIIIIIIIIIIIIIIIIIIIIIIIIIIIIIIIIIIIIIIIIIIIIIIIIIIIIIIIIIIIIIIIIIIIIIIIIIIIIIIIIIIIIIIIIIIIIIIIIIIIIIIIIIIIIIIIIIIIIIIIIIIIIIIIIIIIIIIIIIIIIIIIIIIIIIIIIIIIIIIIIIIIIIIIIIIIIIIIIIIIIIIIIIIIIIIIIIIIIIIIIIIIIIIIIIIIIIIIIIIIIIIIIIIIIIIIIIIIIIIIIIIIIIIIIIIIIIIIIIIIIIIIIIIIIIIIIIIIIIII
>HCON_00039800 | GLOB
MVTNELSSSTPGSPLSTAPERVRKHGPRTTALEAISEVDLTGRTILITGTTSGIGTETARALALKGAHVVMANRNIVLAEALKNRILEEKPDAKIDMIMCDLSSLQSVQAAALEYKDQHWPLHALILNAGVFWPQQKMTIDGLETSWGVNHVAHQYLVRELLPLLRQCNARVVVVSSHSHNHTGLKPEMSTEEKLDKLCPTESVENGYKLYAYSKLCNVLMAMKLHRDEHKHGISVYVLHPGTMIATDISRSWGFLGKFWNAVAKPFTKSLEQGAATTVYCAASPEVMDVSGKYWESCWDDEKNLDVQLARDEALQNALWEKTDKILDTFEASRQPIKIVSDT
IIIIIIIIIIIIIIIIIIIIIIIIIIIIIIIIIIIIIIIIIIIIIIIIIIIIIIIIIIIIIIIIIIIIIIIIIIIIIIIIIIIIIIIIIIIIIIIIIIIIIIIIIIIIIIIIIIIIIIIIIIIIIIIIIIIIIIIIIIIIIIIIIIIIIIIIIIIIIIIIIIIIIIIIIIIIIIIIIIIIIIIIIIIIIIIIIIIIIIIIIIIIIIIIIIIIIIIIIIIIIIIIIIIIIIIIIIIIIIIIIIIIIIIIIIIIIIIIIIIIIIIIIIIIIIIIIIIIIIIIIIIIIIIIIIIIIIIIIIIIIIIIIIIIIIIIIIIIIIIIIIIIIIIIIIIIIIIIIIIIIII
>HCON_00097820_sdr7 | GLOB
MGHIFRSFHEVLELLAKCGSEDPAGEDTFVQEGKCCLVFFITVYILAAYCALKELLYEAANQGIKKRLENEIRKSRAIRSAHTKRVFITGADGTIGREVVKKFLRYDYTVHALVGDRQKAKVMFESLNGSQLPLTFYEVDFADPHEVTKFARGFLNRCGEVHVMVFCAGTMLDDKEFIGDVERHMCVNVISQALLLDLLSPLLVPDARILFLSSSTANASHYTSSILQGDPLTYHVGPYQAYCLSKLVLSVYIGELARHRPHCIATMHPGVIPGTLYRHTNMFVRFVTYFILPFLLRRSTFSALLVVHTCLRDDLVSGSYYEDEVAKRLGDKLTEKDKQSIYKAVQKQVQEWSRLED
IIIIIIIIIIIIIIIIIIIIIIIIIIIIIIIIIIIIIIIIIIIIIIIIIIIIIIIIIIIIIIIIIIIIIIIIIIIIIIIIIIIIIIIIIIIIIIIIIIIIIIIIIIIIIIIIIIIIIIIIIIIIIIIIIIIIIIIIIIIIIIIIIIIIIIIIIIIIIIIIIIIIIIIIIIIIIIIIIIIIIIIIIIIIIIIIIIIIIIIIIIIIIIIIIIIIIIIIIIIIIIIIIIIIIIIIIIIIIIIIIIIIIIIIIIIIIIIIIIIIIIIIIIIIIIIIIIIIIIIIIIIIIIIIIIIIIIIIIIIIIIIIIIIIIIIIIIIIIIIIIIIIIIIIIIIIIIIIIIIIIIIIIIIIIIIIIIIII
>HCON_00099350 | TM
MIPPWLAIIIVIGVIIGLIAFLVLYFSLPSRKSFDLTKKHAVVTGGSKGIGKQLALSLLSRGCNVSIIARKEVDLRAACKELQTVADQRGQNQKVRWYSLDLTKGYREVEYVFRLAEKELGPVDALINNAGNSVQGAFEDLPIEDFEKQVKVNYLSAIYATRCVIKGMKSRRSGHISFVSSAAGQCAIYGYTAYAPTKFALRGFADALQMELSPYNVNVSVLYPPNTDTEGYKAELASMPEEVQLISETAGLFSPKEVADAHVVSIEAGYYSTPIGLDGWMLNILTAGASPERSMIDALTQIMLGGILRGVMLVYLGYFTGIVKKCYRRRLIANELHAMEHRSAGSQTGTSVLSSKKSV
OOOOOMMMMMMMMMMMMMMMMMMMIIIIIIIIIIIIIIIIIIIIIIIIIIIIIIIIIIIIIIIIIIIIIIIIIIIIIIIIIIIIIIIIIIIIIIIIIIIIIIIIIIIIIIIIIIIIIIIIIIIIIIIIIIIIIIIIIIIIIIIIIIIIIIIIIIIIIIIIIIIIIIIIIIIIIIIIIIIIIIIIIIIIIIIIIIIIIIIIIIIIIIIIIIIIIIIIIIIIIIIIIIIIIIIIIIIIIIIIIIIIIIIIIIIIIIIIIIIIIIIIIIIIIIIIIIIIIIIIIIIIIIIIIIIIIIIIIIIIIIIIIIIIIIIIIIIIIIIIIIIIIIIIIIIIIIIIIIIIIIIIIIIIIIIIIIIIIII
>HCON_00049110_sdr12 | GLOB
MFNTGKFFGRTVVITGASRGIGKEIALKLAKDGANIVIAAKTATAHPKLPGTIYTAAEEVEKAGGKALACIVDVRDEVSVRQAVESAVKKFGGIDILINNASAISLTNTEDTEMKRYDLMHSINTRGTFLMSKTCLPYLKQSKNAHILNISPPLLMEPRWFSNHVAYTMAKYGMSMCVLGMHDEFRSYGVAVNALWPLTAIWTAAMDMLSNGAGASGSRKAAIMADAAYAMLSKNSREYTGHFAIDEEILRAEGVTDFTKYAVDPSAPLTADFFIPNAENYPETFRLSRETQPAASLSGKTALDDDIANVIANMEKRLSKVLVDKLQAVFEFTLTGDKERKIVIDLKNGSGSISDSGDDHADVKFTLAAADFAPMFTGKLTPTNAYMSKKLTIKGDMRK…
IIIIIIIIIIIIIIIIIIIIIIIIIIIIIIIIIIIIIIIIIIIIIIIIIIIIIIIIIIIIIIIIIIIIIIIIIIIIIIIIIIIIIIIIIIIIIIIIIIIIIIIIIIIIIIIIIIIIIIIIIIIIIIIIIIIIIIIIIIIIIIIIIIIIIIIIIIIIIIIIIIIIIIIIIIIIIIIIIIIIIIIIIIIIIIIIIIIIIIIIIIIIIIIIIIIIIIIIIIIIIIIIIIIIIIIIIIIIIIIIIIIIIIIIIIIIIIIIIIIIIIIIIIIIIIIIIIIIIIIIIIIIIIIIIIIIIIIIIIIIIIIIIIIIIIIIIIIIIIIIIIIIIIIIIIIIIIIIIIIIIIIIIIIIIIIIIIIIIIIIIIIIIIIIIIIIIIIIIIIIIIIIIIIIIIIIIIIIIII…
>HCON_00015620_sdr13 | GLOB
MAPYSVMITGANRGIGLGLVKEYLKNKEIHHIIATARDPNTAQHLNEISDNRLKVVKLDVTCDDSIKNAYAEVEKIVGEKGLTVLIHNAGIFVPYSTKMEPNRATLIKVFDTNAASAVVITQVFLPLLRKSATAYGKDEFSPDRAAVIGISSGVGSIGTNTSGSGSHGSLAYRMSKSAMNSVLKTMAIDLEPEHIFVVSFTPGWVRTDMGGQNGEISVEESAEAMVASFGQLKKEHHGGFFKRNLETFPY
IIIIIIIIIIIIIIIIIIIIIIIIIIIIIIIIIIIIIIIIIIIIIIIIIIIIIIIIIIIIIIIIIIIIIIIIIIIIIIIIIIIIIIIIIIIIIIIIIIIIIIIIIIIIIIIIIIIIIIIIIIIIIIIIIIIIIIIIIIIIIIIIIIIIIIIIIIIIIIIIIIIIIIIIIIIIIIIIIIIIIIIIIIIIIIIIIIIIIIIIIIIIIIIIIIIIIIIIIIIIIIIIIIIIIIIIIIIIIIIIIIIIIIIIII
>HCON_00053030 | GLOB
MQKPTNRTFCSSYSDKLCHSPSLSLKKKMVGRFEGKVVIVTGSSNGIGRATAVLFAEEGAKVTITGRDDKALAETRKEMQVVGAKKEDIVAIQGDLIDEVIQKKIIDATIEQFGKIDILVNNAGGTAPSNTSTHGFDQTMETYDYVMNLNTKVVLSLTKRALPHLIASKGEIVMVSSIAGLPFALPGLPYYSMSKAALEQLTKSLAVKYIADGVRVNSVNPGAISTTIMQKQGLSEENARKAEAAVSSNRTLIPAGRIGAARDVAEAIAFLADRRVSSFIVGHSLVIDGGSSIMCPIFSVNMADTHN
IIIIIIIIIIIIIIIIIIIIIIIIIIIIIIIIIIIIIIIIIIIIIIIIIIIIIIIIIIIIIIIIIIIIIIIIIIIIIIIIIIIIIIIIIIIIIIIIIIIIIIIIIIIIIIIIIIIIIIIIIIIIIIIIIIIIIIIIIIIIIIIIIIIIIIIIIIIIIIIIIIIIIIIIIIIIIIIIIIIIIIIIIIIIIIIIIIIIIIIIIIIIIIIIIIIIIIIIIIIIIIIIIIIIIIIIIIIIIIIIIIIIIIIIIIIIIIIIIIIIIIIIIIIIIIIIIIIIIIIIIIIIIIIIIIIIIIIIIIIIIIIIIII
>HCON_00012630 | TM
MDFMFIIFFTCAVFIIFLLIRWHFERYEIDNLERRAVLITGCDSGFGRALAVRCAEKGMPVFAACVRTESIDELKELSKNCTTPIDAFIMDVTSDQSVSKAKKYLESRTAKFGGLHGLVNNAGILGREFFDDFLTVDDYKEVAEVNAWGVIRVTQAMKPLVKQVRGRIVTITSICSRLGIMGIGPYTTAKFAITGYCDVIRRELRLFGVSVHVLEPGFFKTPLTDTENIDKQLETLYDSCPEDAKREYGAEFFIEMRKKTSWMLSCISSDRIDYVTNTYLHALTAVYPRSRYQVGWDSKLIFIPLAMLPTAIQDLIIRLVVTWTGIPTPRVLQKKIN
OOOMMMMMMMMMMMMMMMMMIIIIIIIIIIIIIIIIIIIIIIIIIIIIIIIIIIIIIIIIIIIIIIIIIIIIIIIIIIIIIIIIIIIIIIIIIIIIIIIIIIIIIIIIIIIIIIIIIIIIIIIIIIIIIIIIIIIIIIIIIIIIIIIIIIIIIIIIIIIIIIIIIIIIIIIIIIIIIIIIIIIIIIIIIIIIIIIIIIIIIIIIIIIIIIIIIIIIIIIIIIIIIIIIIIIIIIIIIIIIIIIIIIIIIIIIIIIIIIIIIIIIIIIIIIIIIIIIIIIIIIIIIIIIIIIIIIIIIIIIIIIIIIIIIIIIIIIIIIIIIIIIIIIIIIIIIIIII
>HCON_00131890_sdr8 | TM
MDIETTESDSFVNYVLVVVVLSAATYLVRRYFKGAQFNERVSAKGLVAVVTGANSGIGLETVRGLNLAKAKVYMLCRNEERGAEAKIKLAQMGCDATRLINIRCDLADFSSIRECADEILKDEDKIDILICNAGVMFYPRYEKTVDGHEMTWQSNHLGHFLLTHLLLPAMEKAPKARIIIVSSNLHRKSKSLDLATIDDKKKFGLFDPYNRSKLANVMHARGLSRRLHRLGIHNVTVNSLHPGAVNSNLARSTPLLKTPLRQITAPLRWFFLKTDRDGAQTSLYLALSKKVDGISGKYFADCKLATENPLALNDQACDDLYNYSMEQCGITD
OOOOOOOOOOMMMMMMMMMMMMMMMMMMIIIIIIIIIIIIIIIIIIIIIIIIIIIIIIIIIIIIIIIIIIIIIIIIIIIIIIIIIIIIIIIIIIIIIIIIIIIIIIIIIIIIIIIIIIIIIIIIIIIIIIIIIIIIIIIIIIIIIIIIIIIIIIIIIIIIIIIIIIIIIIIIIIIIIIIIIIIIIIIIIIIIIIIIIIIIIIIIIIIIIIIIIIIIIIIIIIIIIIIIIIIIIIIIIIIIIIIIIIIIIIIIIIIIIIIIIIIIIIIIIIIIIIIIIIIIIIIIIIIIIIIIIIIIIIIIIIIIIIIIIIIIIIIIIIIIIIIIIIIIIIII
>HCON_00161950 | TM
MISVALWIVIALLGYFLLKRLILEHIYIGHRGKYVFITGCDSGFGRLLALKLLKMGVNVFAGCYTENGREDLIKCAHQLHGGQLYTVLIDITSDESVIRAKAEVESILTVQRAQLHGLVNNAGVFTIFGPDDWCSTNEYLASLNVNTLGAVRVCHSFLPLIKQSKGRVVTMGSTAGRLHGLYVGPYVTAKFAVEAYMDCLRLEMLPFGVSVHILEPGAFKTELLCEGAQHARVNKIWEKLPTAVKNEYGEQFKENFKIAWQTGVNLVANPNLHWVVDSYIHALFGYWPRLRYSPGWDAIFCFVPLSLMPTWIQDTVLHFMYSMQPGPPLNVAALQKRDRMPLLEKCWSFFGKAGHISLLSAVVGALYIKSLVIYVTSTAVRNGNETISTE
OOOOMMMMMMMMMMMMMMIIIIIIIIIIIIIIIIIIIIIIIIIIIIIIIIIIIIIIIIIIIIIIIIIIIIIIIIIIIIIIIIIIIIIIIIIIIIIIIIIIIIIIIIIIIIIIIIIIIIIIIIIIIIIIIIIIIIIIIIIIIIIIIIIIIIIIIIIIIIIIIIIIIIIIIIIIIIIIIIIIIIIIIIIIIIIIIIIIIIIIIIIIIIIIIIIIIIIIIIIIIIIIIIIIIIIIIIIIIIIIIIIIIIIIIIIIIIIIIIIIIIIIIIIIIIIIIIIIIIIIIIIIIIIIIIIIIIIIIIIIIIIIIIIIIIIIIIIIIIIIIIIIIIIIIIIIIIIIIIIIIIIIIIIIIIIIIIIIIIIIIIIIIIIIIIIIIIIIIIIIIIIIIIIIII
>HCON_00152280 | TM
MFWWFLLGLVPPICYIIARYIWESFEIEDLSSKAVLITGCDSGFGRELALRCVQKGFTVFAGCLTNKGEISLKSECSSPKLRTIPLDVASDESVEAARRVVDEYVNEGHELWGIVNNAGIFSCYGPDDWTRVDDYVHAAQVNTFGVVRVVHALKKYVKRSAGRIVTVTSVNGRFSTPCGGPYVVSKYGTEAYMDAIRQELYVNDVKVSILEPGIFRTPLIDEQAMIQRIESAWSKLDDETKEEYGEYYKTYFAKLWNELFLTMSSTKTHYVVDNYMHALTALYPRHRYYCGWDAILLWVPLSTLPTWLSDFMMRSISRQERYPAAIEKKMRQQKKLASN
OMMMMMMMMMMMMMMMMMIIIIIIIIIIIIIIIIIIIIIIIIIIIIIIIIIIIIIIIIIIIIIIIIIIIIIIIIIIIIIIIIIIIIIIIIIIIIIIIIIIIIIIIIIIIIIIIIIIIIIIIIIIIIIIIIIIIIIIIIIIIIIIIIIIIIIIIIIIIIIIIIIIIIIIIIIIIIIIIIIIIIIIIIIIIIIIIIIIIIIIIIIIIIIIIIIIIIIIIIIIIIIIIIIIIIIIIIIIIIIIIIIIIIIIIIIIIIIIIIIIIIIIIIIIIIIIIIIIIIIIIIIIIIIIIIIIIIIIIIIIIIIIIIIIIIIIIIIIIIIIIIIIIIIIIIIIIIIIIII
>HCON_00124380 | GLOB
MGEFNGRAVIITGSSNGIGRAAAVRFAKEGAMVTICGRDEKTLNETKAMVLKVNGGDEKKVFVVRGDLCKEEVMKETVEGTVRKFGRLDVLVNNAGGTGGSRWGEPELEGKISEFEYVLNLNTKSVLRLCQLAFPHLVKTQGEIVNISSVTGLNNGTSAPFPFYSVSKAAQDQLTRNLAIHYIKKGVRVNSVNPGIISTHIVQRQGLSDEAVKQGEEQIGASHSCVPYGRAGTPEEVAEAILFLSDRKRSSFILGHQLVIDGGSSLHMPLIADGYGMFATMAERLVEQKA
IIIIIIIIIIIIIIIIIIIIIIIIIIIIIIIIIIIIIIIIIIIIIIIIIIIIIIIIIIIIIIIIIIIIIIIIIIIIIIIIIIIIIIIIIIIIIIIIIIIIIIIIIIIIIIIIIIIIIIIIIIIIIIIIIIIIIIIIIIIIIIIIIIIIIIIIIIIIIIIIIIIIIIIIIIIIIIIIIIIIIIIIIIIIIIIIIIIIIIIIIIIIIIIIIIIIIIIIIIIIIIIIIIIIIIIIIIIIIIIIIIIIIIIIIIIIIIIIIIIIIIIIIIIIIIIIIIIIIIIIIIIIIIIIII
>HCON_00148540_sdr4 | TM
MCISQDTGFYYVTIAIIIATSLFYCRKYIRGTRFEESVRADGKIVAVTGANSGIGQAITAELNRRGATVYMLIRDKQRGAECIKRLEKEGCDPKRLIIRYLDLAVLSSVRDFVKEFCKEVPRLDILICNAGVLCVPTFTKTVDGFEKTWQCNYLGHFLLTQLLLPLISKSCDGRIINISSVLYEFADSVSFDVVNDPARYGGMMAYSRSKLAQIMYTKYLAKLLEQENSPITVTVCHPGSVDTNILKESGFQWVRVVFRPLMWFVLKTKDDGAQMPLYLALSEKLLNSNGQYFRDFAIREAKAKCWQEDSCKKLFEESLQAVNAH
OOOOOOOMMMMMMMMMMMMMMMMIIIIIIIIIIIIIIIIIIIIIIIIIIIIIIIIIIIIIIIIIIIIIIIIIIIIIIIIIIIIIIIIIIIIIIIIIIIIIIIIIIIIIIIIIIIIIIIIIIIIIIIIIIIIIIIIIIIIIIIIIIIIIIIIIIIIIIIIIIIIIIIIIIIIIIIIIIIIIIIIIIIIIIIIIIIIIIIIIIIIIIIIIIIIIIIIIIIIIIIIIIIIIIIIIIIIIIIIIIIIIIIIIIIIIIIIIIIIIIIIIIIIIIIIIIIIIIIIIIIIIIIIIIIIIIIIIIIIIIIIIIIIIIIIIIIIIIIIIIIIII
>HCON_00120550_sdr19 | GLOB
MGRVRGVVLITGANRGVGYELTRALLLNDAVTRVYTGCRNSERAERLQSLHDPHKKLRIVELDVSKDWSIKSAVVAIEQESGHINLLINNAAILEKDHKAGIPDGERGAWLRHFDINVVSPAMVIQECLPLLRKSISKGESATIVNISGRKGSIELCPGTESVHGNYAYMCSKTAINHLTRLMSIEHPDLLTVAMCPGWNRTDMGGPNGKKDPSETAPRLLSTVNGMTIEEHSGKFWDRKGRPIPY
IIIIIIIIIIIIIIIIIIIIIIIIIIIIIIIIIIIIIIIIIIIIIIIIIIIIIIIIIIIIIIIIIIIIIIIIIIIIIIIIIIIIIIIIIIIIIIIIIIIIIIIIIIIIIIIIIIIIIIIIIIIIIIIIIIIIIIIIIIIIIIIIIIIIIIIIIIIIIIIIIIIIIIIIIIIIIIIIIIIIIIIIIIIIIIIIIIIIIIIIIIIIIIIIIIIIIIIIIIIIIIIIIIIIIIIIIIIIIIIIIIIIII
>HCON_00149440_sdr20 | GLOB
MAARRFIKGLTSPWSLGFSGFGLAYGLYHIWDATQSGTKYDLFENLEGKTYIVTGATSGIGQATVEELAKRNARVIMACRNREKCVQVRRDIVLNTRNKQVYCRQCDLEDFDNIRAFVQKLSKGKFELDRIDGLVHNAAMMDAERKVNKDGIERTFATNHLGSFLLTALLLDKLLAQDHPVRIVFLNTNIIGRKCELDFEDLNASSRKKYDGFEVYKQSKLAAAMFARELAERLKGTNVSVTVADPGRTKSNLSSQMDGQTFFLSRWLLKIVSFGMGERRTEKAVRPVLYALADPAMEGVNGVFIDRERNEQPWCDSVEDAEKRRRLWNTSEVWTKLSERMQQMRLELGDAVPALDKSLDAKETAPGRSWKRLWLW
IIIIIIIIIIIIIIIIIIIIIIIIIIIIIIIIIIIIIIIIIIIIIIIIIIIIIIIIIIIIIIIIIIIIIIIIIIIIIIIIIIIIIIIIIIIIIIIIIIIIIIIIIIIIIIIIIIIIIIIIIIIIIIIIIIIIIIIIIIIIIIIIIIIIIIIIIIIIIIIIIIIIIIIIIIIIIIIIIIIIIIIIIIIIIIIIIIIIIIIIIIIIIIIIIIIIIIIIIIIIIIIIIIIIIIIIIIIIIIIIIIIIIIIIIIIIIIIIIIIIIIIIIIIIIIIIIIIIIIIIIIIIIIIIIIIIIIIIIIIIIIIIIIIIIIIIIIIIIIIIIIIIIIIIIIIIIIIIIIIIIIIIIIIIIIIIIIIIIIIIIIIIIIIIIIIIIIII
>HCON_00154500 | GLOB
MLFVLLVCTVILIALFFKNTDCTFNLWFWSKFGANEERYFRGKTIWVIGCSSGIGAELVLRLAQLECSIILSARRKEKLDELKRKCDEKSSTRSSVVFPLDVTNFVQVAESCRKVKSFFGKVDVIILCCGQSQRAEWISIDPKVDEACFRVNALGPTVLAREYLKTLEPDEKGHLPPTHFVVVSSVAGIIGTILSPSYTAAKHALMGYFRVLALEYTSKGIDVSIVCPALTFAPENVMNAFSDDLSKTNGEVLVEATAAHMSAARCAQLILLAASNRISECWLSQTAPVLLLCYCSIVMPGITNRVVQAIGIDRMKNMRTGIRNS
IIIIIIIIIIIIIIIIIIIIIIIIIIIIIIIIIIIIIIIIIIIIIIIIIIIIIIIIIIIIIIIIIIIIIIIIIIIIIIIIIIIIIIIIIIIIIIIIIIIIIIIIIIIIIIIIIIIIIIIIIIIIIIIIIIIIIIIIIIIIIIIIIIIIIIIIIIIIIIIIIIIIIIIIIIIIIIIIIIIIIIIIIIIIIIIIIIIIIIIIIIIIIIIIIIIIIIIIIIIIIIIIIIIIIIIIIIIIIIIIIIIIIIIIIIIIIIIIIIIIIIIIIIIIIIIIIIIIIIIIIIIIIIIIIIIIIIIIIIIIIIIIIIIIIIIIIIIIIIIIIIIII
>HCON_00124360 | GLOB
MGHFDGRAVIVTGSSNGIGRATAVMFAKEGAMVTICGRDEKTLSETKSMVLAVNGGDEKKVFSALGDLCKEEVMKEIVGGTVNAFGRLDVLVNNAGGTNRMGFEKPELEGDMSNFEYTFNLNTTSIIRLCQLAYPHLIESKGEIVNVSSIAGQPNGSSLVYPYYSISKAAQDQLTRNLAVCYIQKGVRVNGVSPGMISTNIMQRTGVPPEAVKKMEEAIAASPSRVPCARSGTPEEVAEAILFLADRKRSSYIVGHMLVVDGGSSLQMPVIADGLEIFKEVLTGLRPSKP
IIIIIIIIIIIIIIIIIIIIIIIIIIIIIIIIIIIIIIIIIIIIIIIIIIIIIIIIIIIIIIIIIIIIIIIIIIIIIIIIIIIIIIIIIIIIIIIIIIIIIIIIIIIIIIIIIIIIIIIIIIIIIIIIIIIIIIIIIIIIIIIIIIIIIIIIIIIIIIIIIIIIIIIIIIIIIIIIIIIIIIIIIIIIIIIIIIIIIIIIIIIIIIIIIIIIIIIIIIIIIIIIIIIIIIIIIIIIIIIIIIIIIIIIIIIIIIIIIIIIIIIIIIIIIIIIIIIIIIIIIIIIIIIIII
>HCON_00108480_sdr18 | GLOB
MASILRSTKGLVAVITGGASGLGRGTAETLVKAGANVAILDLPSSKGADVAKELGQNALFTPTDITADSEVQAAFDQVKNKFGRCDAIVNCAGVAMAFKLYSVTKKKMADPEKIRKTIEVNVMGTFNVIRHGVALIGENEKDEHGQRGVVVSTASVAAFDGQTGQSAYSASKGAIVGMTLPLARDFADDGIRFMAIAPGLFDTPLLSSLPEKVRTFLAQLVPNPSRMGSPEEFGALVQHIIQNRYLNGEVIRLDGSLRMPP
IIIIIIIIIIIIIIIIIIIIIIIIIIIIIIIIIIIIIIIIIIIIIIIIIIIIIIIIIIIIIIIIIIIIIIIIIIIIIIIIIIIIIIIIIIIIIIIIIIIIIIIIIIIIIIIIIIIIIIIIIIIIIIIIIIIIIIIIIIIIIIIIIIIIIIIIIIIIIIIIIIIIIIIIIIIIIIIIIIIIIIIIIIIIIIIIIIIIIIIIIIIIIIIIIIIIIIIIIIIIIIIIIIIIIIIIIIIIIIIIIIIIIIIIIIIIIIIIIIIII
>HCON_00130000_sdr2 | GLOB
MSLAGQIAIVTGASRGIGRGIALQLGEAGATVYITGRKPAQSESAVIDKLPKLEQVANEVTSRGGRGIAAYVDHSNMEEVKAFFEKVEHDHNGQLDILVNNAYSAVTTLMGSIDKPFYECPPEMWDEVNNVGLRNHYFCSVYASRIMANNRSGLIVNISSAGGLRYLFNVPYGVGKQALDRMSADMALELKPKNVCVVSIWPGAVRTELITNLLNTPQAAMSDEHVSVFREGETPEYPGKAVVALACDDRRMEKTGRILITADMGNEYGFRDIDGRDPPNMRSLSFLLSHSGYKQTAELIPSWVKVPGWLLWGATSRL
IIIIIIIIIIIIIIIIIIIIIIIIIIIIIIIIIIIIIIIIIIIIIIIIIIIIIIIIIIIIIIIIIIIIIIIIIIIIIIIIIIIIIIIIIIIIIIIIIIIIIIIIIIIIIIIIIIIIIIIIIIIIIIIIIIIIIIIIIIIIIIIIIIIIIIIIIIIIIIIIIIIIIIIIIIIIIIIIIIIIIIIIIIIIIIIIIIIIIIIIIIIIIIIIIIIIIIIIIIIIIIIIIIIIIIIIIIIIIIIIIIIIIIIIIIIIIIIIIIIIIIIIIIIIIIIIIIIIIIIIIIIIIIIIIIIIIIIIIIIIIIIIIIIIIIIIIIIIII
>HCON_00163970_sdr23 | GLOB
MLSGKFAVVTGGASGIGRAICHRFAQHGAKLLVVDLNKDAARETVKKIGPSTIHTFLSCDVSKTEEVARLHEFVLKEVAKSPDIVVNCAGITRDSTLLKMSEKDFDEVVAVNLKGVYLVTQAFAKSAVSMKTPLSVINVSSIVGKVGNFGQCNYAATKAGVVAFGKTVGKELARKGVRVNTIMPGFIRTPMTEAMPKKVLSTICEGIPMGRMGEPEEVADVTLFLASDMSKYMTGATLEVTGGLFM
IIIIIIIIIIIIIIIIIIIIIIIIIIIIIIIIIIIIIIIIIIIIIIIIIIIIIIIIIIIIIIIIIIIIIIIIIIIIIIIIIIIIIIIIIIIIIIIIIIIIIIIIIIIIIIIIIIIIIIIIIIIIIIIIIIIIIIIIIIIIIIIIIIIIIIIIIIIIIIIIIIIIIIIIIIIIIIIIIIIIIIIIIIIIIIIIIIIIIIIIIIIIIIIIIIIIIIIIIIIIIIIIIIIIIIIIIIIIIIIIIIIIII
>HCON_00119730_sdr3 | GLOB
MSSSMTSLTAAKFLTDRVAVVSASTKGIGFAIAKRLGADGASVVVSSRKPKNVEDAVNALRVEGIDAVGVPAHVGIKDDRKKLIQYAIDRYGKLDILVSNAAVNPHFGDIMSISDSQWDKLLQINVRSALQLTQEAAPHLEASGRGNVVLVSSVAGYSPIDGLGAYSVMKSTLIGLNKALSQSLARRNIRVNAIAPGIIRTDFSRALYENEIDHQNWLRSIPLNRLGHADECADAVSFLVSDEASYISGETIGVNGGMQAHI
IIIIIIIIIIIIIIIIIIIIIIIIIIIIIIIIIIIIIIIIIIIIIIIIIIIIIIIIIIIIIIIIIIIIIIIIIIIIIIIIIIIIIIIIIIIIIIIIIIIIIIIIIIIIIIIIIIIIIIIIIIIIIIIIIIIIIIIIIIIIIIIIIIIIIIIIIIIIIIIIIIIIIIIIIIIIIIIIIIIIIIIIIIIIIIIIIIIIIIIIIIIIIIIIIIIIIIIIIIIIIIIIIIIIIIIIIIIIIIIIIIIIIIIIIIIIIIIIIIIIII
>HCON_00124370 | GLOB
MGQFDGRVVIVTGSSNGIGRAAAVKFAQKGAMVTICGRDEKTLDETKSMVLAVNGGDEKKVFIVRGDICQEEVKKEIVERTVNSFGRLDVLVNNAGGANAVEFEKPELESDLSNFEYILDLNFRSIFRMCQLALPHLAESKGDIVNVGSIVGRPNGASIASPFYSIAKGAQDHLTRNLAIYYIQKGVRVNGVSPGLIATNFFQRQGIPAEVMRKIEEVTASSPSRIPCGRAGTAEEVAEAILFLADRQKSSYIVGHQLVVDGGSSLQMPVVVDGFKIFAEILGGLAPPKA
IIIIIIIIIIIIIIIIIIIIIIIIIIIIIIIIIIIIIIIIIIIIIIIIIIIIIIIIIIIIIIIIIIIIIIIIIIIIIIIIIIIIIIIIIIIIIIIIIIIIIIIIIIIIIIIIIIIIIIIIIIIIIIIIIIIIIIIIIIIIIIIIIIIIIIIIIIIIIIIIIIIIIIIIIIIIIIIIIIIIIIIIIIIIIIIIIIIIIIIIIIIIIIIIIIIIIIIIIIIIIIIIIIIIIIIIIIIIIIIIIIIIIIIIIIIIIIIIIIIIIIIIIIIIIIIIIIIIIIIIIIIIIIIIII
>HCON_00146780 | GLOB
MTSCRRLEGKVAIVTAATKGIGLAIAERLGLEGAAVVICSRNKKNVDDAVQYLKSKGVSKVDGLAVHVANVEHQQNLINYTIAKYSKIDILINNHGINPAFGHILDVEDSIWDKLFEVNVKAGWQLTKLVHPHMVKNGGGNIVFNASIGGYKSPPGIAAYGVTKTALLGLTKALANGLAKDNIRVNAIAPGVIKTKMSEALWSGGGDQDEKDVVDAMEVPLSRLGTPNDCAGAVAFLVSDDAQYITGETILIAGGVHARL
IIIIIIIIIIIIIIIIIIIIIIIIIIIIIIIIIIIIIIIIIIIIIIIIIIIIIIIIIIIIIIIIIIIIIIIIIIIIIIIIIIIIIIIIIIIIIIIIIIIIIIIIIIIIIIIIIIIIIIIIIIIIIIIIIIIIIIIIIIIIIIIIIIIIIIIIIIIIIIIIIIIIIIIIIIIIIIIIIIIIIIIIIIIIIIIIIIIIIIIIIIIIIIIIIIIIIIIIIIIIIIIIIIIIIIIIIIIIIIIIIIIIIIIIIIIIIIIIIIII
>HCON_00131840_sdr6 | TM
MDEIVFTPEKSDHFVNYVLLTAFLGTAMYLIRRYFKGAHFDDMHEQVSAKGLVAVVTGANSGIGLQTVRGLNLAKAKVYMLCRNEERGVAAKIKLAQMGCDATFLVNLRCDLADFSSVRECANEILEEEDKIDILINNAGVMFYPKYEKTVDGHEMTWQSNHLGHFLLTHLLLPAMEKAPKARIVIVSSKLHLKSKALDLATIDDEKKFGYFEPYNRSKLANVMHARALTRRLRELGIHHVTANSLHPGVVNTNLSRSTPLLKTPLRQITAPFRWFFLKTDSDGAQTSLFLALSKNVEGVSGKYFADCKVANENPLALNDQACDDLYKYSMEQCGITEIDE
OOOOOOOOOOOOOMMMMMMMMMMMMMMMMMMIIIIIIIIIIIIIIIIIIIIIIIIIIIIIIIIIIIIIIIIIIIIIIIIIIIIIIIIIIIIIIIIIIIIIIIIIIIIIIIIIIIIIIIIIIIIIIIIIIIIIIIIIIIIIIIIIIIIIIIIIIIIIIIIIIIIIIIIIIIIIIIIIIIIIIIIIIIIIIIIIIIIIIIIIIIIIIIIIIIIIIIIIIIIIIIIIIIIIIIIIIIIIIIIIIIIIIIIIIIIIIIIIIIIIIIIIIIIIIIIIIIIIIIIIIIIIIIIIIIIIIIIIIIIIIIIIIIIIIIIIIIIIIIIIIIIIIIIIIIIIIIIIIIIII
>HCON_00163110_sdr5 | GLOB
MPVSSFKRTILITGSTDGIGKQTATDLAAHPDNRVIIHGRSEEKCETTRDQIVKETGNPTNVDYIAADLSVMKEVAHFADKVKSRFPELNVLLCNAGVLNPRRAETVDGLEMTFQVNHLSHFVISRQLRPLLQQNSPSRIIFVSSICYDWYPLDFSDLQATNYGDAYLQYSRSKLMNHMTAFRLAREKSDGVTVNVLEPGVCETKLLKRGGYSGGPVKDGSVAPVHLVMSEEVKNITGGYFNNRGKRITSLSADSTDAKQQDRLWTMSEEICSKFGITF
IIIIIIIIIIIIIIIIIIIIIIIIIIIIIIIIIIIIIIIIIIIIIIIIIIIIIIIIIIIIIIIIIIIIIIIIIIIIIIIIIIIIIIIIIIIIIIIIIIIIIIIIIIIIIIIIIIIIIIIIIIIIIIIIIIIIIIIIIIIIIIIIIIIIIIIIIIIIIIIIIIIIIIIIIIIIIIIIIIIIIIIIIIIIIIIIIIIIIIIIIIIIIIIIIIIIIIIIIIIIIIIIIIIIIIIIIIIIIIIIIIIIIIIIIIIIIIIIIIIIIIIIIIIIIIIIIIIIIII
>HCON_00124350 | GLOB
MGQFDGRAVIVTGSSNGIGRATAVMFAKEGAMVTICGRDEKTLNETKSMVLAVNGGDEKKVFSALGDLCKEEVMKAIVDGTVNAFGRLDVLVNNAGGTNRMDWEKPEIECDLSNFEYTLNLNTKSILRLCQLAYPHLIESKGEIVNVSSIAGQPNGSSLVSPYYSISKAAQDHLTRNLAICYIQKGVRVNGVSPGMISTNIIQRTGVPSEVVKKMEDAVAASPSRVPCGRAGTPDEIAEAILFLADRKRSSYIVGHLLVVDGGSSLQMPLIADGFQIFKEVLTELPSSKA
IIIIIIIIIIIIIIIIIIIIIIIIIIIIIIIIIIIIIIIIIIIIIIIIIIIIIIIIIIIIIIIIIIIIIIIIIIIIIIIIIIIIIIIIIIIIIIIIIIIIIIIIIIIIIIIIIIIIIIIIIIIIIIIIIIIIIIIIIIIIIIIIIIIIIIIIIIIIIIIIIIIIIIIIIIIIIIIIIIIIIIIIIIIIIIIIIIIIIIIIIIIIIIIIIIIIIIIIIIIIIIIIIIIIIIIIIIIIIIIIIIIIIIIIIIIIIIIIIIIIIIIIIIIIIIIIIIIIIIIIIIIIIIIIII
>HCON_00130300 | GLOB
MGRASFPKRVLMAFAFIFVFLWCVLFKDLPRLLLQRRKKIENQIVVITGGAMGIGKEVAKRLAVQHKAKVCILDVNEKEGLNAVDEISREGGIVRFFRCDVSDPETLKSTADEIRNDPLLGPVNICIANAAVLRLGECLDLSEKDYKMNSDVNILGHIYTVKAFLPDMVIAEKGQIVSIGSICSYYGDHYGTAYCAAKFACRGFMEALQMEMIAKGFYNKIVFTSIYPYFVKTGFIEQLNEPYSTFYDVQPVDKCAEEIVDSILKERVSHFIPGGIGFLCLYLKCLSTKALLPYGRKVFNFTYHPKEKSNPVMKV
IIIIIIIIIIIIIIIIIIIIIIIIIIIIIIIIIIIIIIIIIIIIIIIIIIIIIIIIIIIIIIIIIIIIIIIIIIIIIIIIIIIIIIIIIIIIIIIIIIIIIIIIIIIIIIIIIIIIIIIIIIIIIIIIIIIIIIIIIIIIIIIIIIIIIIIIIIIIIIIIIIIIIIIIIIIIIIIIIIIIIIIIIIIIIIIIIIIIIIIIIIIIIIIIIIIIIIIIIIIIIIIIIIIIIIIIIIIIIIIIIIIIIIIIIIIIIIIIIIIIIIIIIIIIIIIIIIIIIIIIIIIIIIIIIIIIIIIIIIIIIIIIIIIIIIIIIII
>HCON_00124340 | GLOB
MGQFDGRAVIVTGSSNGMGRTTAVKFAKEGAMVTICGRDEKTLNETKSMVLAVNGGDEKKVFSVLGDICKEEVMKEIVDGTVNAFGRLDVLVNNAGGTNSGNWEKPEIEGDMSNFEYTLNLNTKSILRLCQLAYPHLIESKGEIVNVSSIAGQPNGSSIASPYYSISKAAQDQLTRNLAICYIQKGVRVNGVSPGMVSTNIVQRKGIPAEVVRKMEEAVAASPSRIPCGRSGTPEEIAEAILFLADRQKSGYIVGHLLVIDGGSSLQMPVLADGFRISNEVLSSFAQQKA
IIIIIIIIIIIIIIIIIIIIIIIIIIIIIIIIIIIIIIIIIIIIIIIIIIIIIIIIIIIIIIIIIIIIIIIIIIIIIIIIIIIIIIIIIIIIIIIIIIIIIIIIIIIIIIIIIIIIIIIIIIIIIIIIIIIIIIIIIIIIIIIIIIIIIIIIIIIIIIIIIIIIIIIIIIIIIIIIIIIIIIIIIIIIIIIIIIIIIIIIIIIIIIIIIIIIIIIIIIIIIIIIIIIIIIIIIIIIIIIIIIIIIIIIIIIIIIIIIIIIIIIIIIIIIIIIIIIIIIIIIIIIIIIIII
>HCON_00181460 | GLOB
MYNQWSFKILSTIGILIHLLLIDIPKDIIRWITLKQKNVDKQLIVITGGASGLGRCMAKIFSLEKRARTVILDVNLGEAEETVASIVGEGGQAYAYYCDISNDKEVQEIAKQVALTHGKVDIVVCNAAVLTFALFKDLTVDEIRQSLDVNVLGTINTIRAFIGPMEERNSGHIVAVSSIAGFSGETFGLAYCPTKFAVRGVMECLQMELRDRGREGVICSTLCPYFSRTPMVLRVGLRPKCTWFPFMSVESCSRRMVDAILKEKCISFMPNYVSLVAMMKGVDLAFLLVGGPVDLRQATCPIRWCAPAIEFVVLA
IIIIIIIIIIIIIIIIIIIIIIIIIIIIIIIIIIIIIIIIIIIIIIIIIIIIIIIIIIIIIIIIIIIIIIIIIIIIIIIIIIIIIIIIIIIIIIIIIIIIIIIIIIIIIIIIIIIIIIIIIIIIIIIIIIIIIIIIIIIIIIIIIIIIIIIIIIIIIIIIIIIIIIIIIIIIIIIIIIIIIIIIIIIIIIIIIIIIIIIIIIIIIIIIIIIIIIIIIIIIIIIIIIIIIIIIIIIIIIIIIIIIIIIIIIIIIIIIIIIIIIIIIIIIIIIIIIIIIIIIIIIIIIIIIIIIIIIIIIIIIIIIIIIIIIIIIII
>HCON_00015580 | GLOB
MSAPVALVTGATNSVGKAIVRRLAFAGYKVAAADQCPNAVDNVAEDNKRVGGDVVGFSFNIEDKSHRTKLLSRVVKDMGALDSLVIVPPDNTVRGDIMDTDVKQFDKLFNDRLTIPFRLTQAAIPFLEKSSNGSVVYLTSCAGYTPGLDVGLLSVASTGVLSLTKNVALSAARRGVRVNAVCFGMVEKDGTGAFWDSHVSNEALQQLQSMIPLGRLGRPSDAASLVQFLISPRARYITGENCILNGGVSFRL
IIIIIIIIIIIIIIIIIIIIIIIIIIIIIIIIIIIIIIIIIIIIIIIIIIIIIIIIIIIIIIIIIIIIIIIIIIIIIIIIIIIIIIIIIIIIIIIIIIIIIIIIIIIIIIIIIIIIIIIIIIIIIIIIIIIIIIIIIIIIIIIIIIIIIIIIIIIIIIIIIIIIIIIIIIIIIIIIIIIIIIIIIIIIIIIIIIIIIIIIIIIIIIIIIIIIIIIIIIIIIIIIIIIIIIIIIIIIIIIIIIIIIIIIIIII
>HCON_00059510_sdr21 | GLOB
MACQAPEKFFKPIKTPALPSNAMKGALALVTGGGTGLGKAIATMFAGLGAQVAIAARRMDVLAATATEIKNKTGGVCEAFRMDVKDPSLVSKTLDDIVERFGKPPTIVVNNAAGNFIMATERLSPNAIKAVVDIVLLGTMNVTTEVCRRAMKAKQGCTVLSITTPYARHGGAFVVPSAISKAGVENMTRSLASEWAKYGMRFNVIAPGPIPTEGAFSRLSSGSPKDMEEVAASLIPVGRLGQSEELANLAAYVCSDFASWMNGAIIDFDGGQQFLNHNSSFGSHLHEMSTDDWEQIENTIRQRTGKSKSKM
IIIIIIIIIIIIIIIIIIIIIIIIIIIIIIIIIIIIIIIIIIIIIIIIIIIIIIIIIIIIIIIIIIIIIIIIIIIIIIIIIIIIIIIIIIIIIIIIIIIIIIIIIIIIIIIIIIIIIIIIIIIIIIIIIIIIIIIIIIIIIIIIIIIIIIIIIIIIIIIIIIIIIIIIIIIIIIIIIIIIIIIIIIIIIIIIIIIIIIIIIIIIIIIIIIIIIIIIIIIIIIIIIIIIIIIIIIIIIIIIIIIIIIIIIIIIIIIIIIIIIIIIIIIIIIIIIIIIIIIIIIIIIIIIIIIIIIIIIIIIIIIIIIIIIII
>HCON_00066650_sdr22 | GLOB
MVLNEKRVLTVVSGASRGIGKEIAIQVSKLVAPNSVFLLTARNEATLLQIKQGILNSSEKAQVWIVVCDMGSFNDDAINTFTEVLEEIKGTGPFDSAFIFHNCGTVGDVSKRCTELSNPDQWHNFLSVNLVAMVQFNNLLLKTITQEVAKERFIVNITSLVAIQGFPSLTQYSVGKAAREAFFRGLAVEDDSIKVFNYAPGPVETAMHDVIAKQSFDEGIRSVFSQNTSLTHDAHRACLTTTQTVEKMLKHLEENKFQSGARIDYFDDEM
IIIIIIIIIIIIIIIIIIIIIIIIIIIIIIIIIIIIIIIIIIIIIIIIIIIIIIIIIIIIIIIIIIIIIIIIIIIIIIIIIIIIIIIIIIIIIIIIIIIIIIIIIIIIIIIIIIIIIIIIIIIIIIIIIIIIIIIIIIIIIIIIIIIIIIIIIIIIIIIIIIIIIIIIIIIIIIIIIIIIIIIIIIIIIIIIIIIIIIIIIIIIIIIIIIIIIIIIIIIIIIIIIIIIIIIIIIIIIIIIIIIIIIIIIIIIIIIIIIIIIIIIIIIIII
```
##gff-version 3
# HCON_00106500_sdr17 Length: 254
# HCON_00106500_sdr17 Number of predicted TMRs: 0
HCON_00106500_sdr17	inside	1	254
# HCON_00008190 Length: 325
# HCON_00008190 Number of predicted TMRs: 0
HCON_00008190	inside	1	325
# HCON_00095920_sdr9 Length: 317
# HCON_00095920_sdr9 Number of predicted TMRs: 0
HCON_00095920_sdr9	inside	1	317
# HCON_00053160 Length: 243
# HCON_00053160 Number of predicted TMRs: 0
HCON_00053160	inside	1	243
# HCON_00062090 Length: 234
# HCON_00062090 Number of predicted TMRs: 0
HCON_00062090	inside	1	234
# HCON_00046500_sdr11 Length: 330
# HCON_00046500_sdr11 Number of predicted TMRs: 0
HCON_00046500_sdr11	inside	1	330
# HCON_00027700 Length: 253
# HCON_00027700 Number of predicted TMRs: 0
HCON_00027700	inside	1	253
# HCON_00023910_sdr14 Length: 310
# HCON_00023910_sdr14 Number of predicted TMRs: 0
HCON_00023910_sdr14	inside	1	310
# HCON_00009800 Length: 283
# HCON_00009800 Number of predicted TMRs: 0
HCON_00009800	inside	1	283
# HCON_00053800_sdr15 Length: 438
# HCON_00053800_sdr15 Number of predicted TMRs: 0
HCON_00053800_sdr15	inside	1	438
# HCON_00027690 Length: 257
# HCON_00027690 Number of predicted TMRs: 0
HCON_00027690	inside	1	257
# HCON_00062110_sdr16 Length: 249
# HCON_00062110_sdr16 Number of predicted TMRs: 0
HCON_00062110_sdr16	inside	1	249
# HCON_00045600_sdr10 Length: 335
# HCON_00045600_sdr10 Number of predicted TMRs: 1
HCON_00045600_sdr10	outside	1	19
HCON_00045600_sdr10	TMhelix	20	34
HCON_00045600_sdr10	inside	35	335
# HCON_00081410_sdr1 Length: 313
# HCON_00081410_sdr1 Number of predicted TMRs: 1
HCON_00081410_sdr1	outside	1	5
HCON_00081410_sdr1	TMhelix	6	26
HCON_00081410_sdr1	inside	27	313
# HCON_00102400 Length: 286
# HCON_00102400 Number of predicted TMRs: 0
HCON_00102400	inside	1	286
# HCON_00039800 Length: 343
# HCON_00039800 Number of predicted TMRs: 0
HCON_00039800	inside	1	343
# HCON_00097820_sdr7 Length: 357
# HCON_00097820_sdr7 Number of predicted TMRs: 0
HCON_00097820_sdr7	inside	1	357
# HCON_00099350 Length: 359
# HCON_00099350 Number of predicted TMRs: 1
HCON_00099350	outside	1	5
HCON_00099350	TMhelix	6	24
HCON_00099350	inside	25	359
# HCON_00049110_sdr12 Length: 415
# HCON_00049110_sdr12 Number of predicted TMRs: 0
HCON_00049110_sdr12	inside	1	415
# HCON_00015620_sdr13 Length: 250
# HCON_00015620_sdr13 Number of predicted TMRs: 0
HCON_00015620_sdr13	inside	1	250
# HCON_00053030 Length: 307
# HCON_00053030 Number of predicted TMRs: 0
HCON_00053030	inside	1	307
# HCON_00012630 Length: 337
# HCON_00012630 Number of predicted TMRs: 1
HCON_00012630	outside	1	3
HCON_00012630	TMhelix	4	20
HCON_00012630	inside	21	337
# HCON_00131890_sdr8 Length: 332
# HCON_00131890_sdr8 Number of predicted TMRs: 1
HCON_00131890_sdr8	outside	1	10
HCON_00131890_sdr8	TMhelix	11	28
HCON_00131890_sdr8	inside	29	332
# HCON_00161950 Length: 390
# HCON_00161950 Number of predicted TMRs: 1
HCON_00161950	outside	1	4
HCON_00161950	TMhelix	5	18
HCON_00161950	inside	19	390
# HCON_00152280 Length: 339
# HCON_00152280 Number of predicted TMRs: 1
HCON_00152280	outside	1	1
HCON_00152280	TMhelix	2	18
HCON_00152280	inside	19	339
# HCON_00124380 Length: 290
# HCON_00124380 Number of predicted TMRs: 0
HCON_00124380	inside	1	290
# HCON_00148540_sdr4 Length: 325
# HCON_00148540_sdr4 Number of predicted TMRs: 1
HCON_00148540_sdr4	outside	1	7
HCON_00148540_sdr4	TMhelix	8	23
HCON_00148540_sdr4	inside	24	325
# HCON_00120550_sdr19 Length: 246
# HCON_00120550_sdr19 Number of predicted TMRs: 0
HCON_00120550_sdr19	inside	1	246
# HCON_00149440_sdr20 Length: 376
# HCON_00149440_sdr20 Number of predicted TMRs: 0
HCON_00149440_sdr20	inside	1	376
# HCON_00154500 Length: 325
# HCON_00154500 Number of predicted TMRs: 0
HCON_00154500	inside	1	325
# HCON_00124360 Length: 290
# HCON_00124360 Number of predicted TMRs: 0
HCON_00124360	inside	1	290
# HCON_00108480_sdr18 Length: 261
# HCON_00108480_sdr18 Number of predicted TMRs: 0
HCON_00108480_sdr18	inside	1	261
# HCON_00130000_sdr2 Length: 318
# HCON_00130000_sdr2 Number of predicted TMRs: 0
HCON_00130000_sdr2	inside	1	318
# HCON_00163970_sdr23 Length: 246
# HCON_00163970_sdr23 Number of predicted TMRs: 0
HCON_00163970_sdr23	inside	1	246
# HCON_00119730_sdr3 Length: 262
# HCON_00119730_sdr3 Number of predicted TMRs: 0
HCON_00119730_sdr3	inside	1	262
# HCON_00124370 Length: 290
# HCON_00124370 Number of predicted TMRs: 0
HCON_00124370	inside	1	290
# HCON_00146780 Length: 260
# HCON_00146780 Number of predicted TMRs: 0
HCON_00146780	inside	1	260
# HCON_00131840_sdr6 Length: 341
# HCON_00131840_sdr6 Number of predicted TMRs: 1
HCON_00131840_sdr6	outside	1	13
HCON_00131840_sdr6	TMhelix	14	31
HCON_00131840_sdr6	inside	32	341
# HCON_00163110_sdr5 Length: 279
# HCON_00163110_sdr5 Number of predicted TMRs: 0
HCON_00163110_sdr5	inside	1	279
# HCON_00124350 Length: 290
# HCON_00124350 Number of predicted TMRs: 0
HCON_00124350	inside	1	290
# HCON_00130300 Length: 315
# HCON_00130300 Number of predicted TMRs: 0
HCON_00130300	inside	1	315
# HCON_00124340 Length: 290
# HCON_00124340 Number of predicted TMRs: 0
HCON_00124340	inside	1	290
# HCON_00181460 Length: 315
# HCON_00181460 Number of predicted TMRs: 0
HCON_00181460	inside	1	315
# HCON_00015580 Length: 252
# HCON_00015580 Number of predicted TMRs: 0
HCON_00015580	inside	1	252
# HCON_00059510_sdr21 Length: 311
# HCON_00059510_sdr21 Number of predicted TMRs: 0
HCON_00059510_sdr21	inside	1	311
# HCON_00066650_sdr22 Length: 270
# HCON_00066650_sdr22 Number of predicted TMRs: 0
HCON_00066650_sdr22	inside	1	270
```
### Job summary
```
Protein types:
TM:			9
GLOB:		37
Region types:
TMhelix:	9
signal:		0
inside:		46
outside:	9
TMbeta:		0
```
