# Supplementary material for: Short-chain dehydrogenases in Haemonchus contortus: changes during life cycle and in relation to drug-resistance
Source: Vet Res. 2023 Mar 7;54:19. doi: 10.1186/s13567-023-01148-y (PMC9993613; doi:10.1186/s13567-023-01148-y)
Supplement: Supplementary file 2 — Additional file 2: List of C. elegans SDR genes available in WormBase. [file 13567_2023_1148_MOESM2_ESM.xlsx]

## Sheet: Additional file 2
List of SDR genes available in WormBase [20]
DHS-17b
DHS-21/NP_506182 / NM_073781 / Kisiela(SDR20C18)*
DHS-13/NP_503501 / NM_071100 / Kisiela(SDR25C21)*
DHS-9
DHS-24
DHS-30
DHS-3A
DHS-3B
DHS-3C
DHRS-4
DHS-4
DHS-22
DHS-23
DHS-25
DHS-26
DHS-27
DHS-28
DHS-29
DHS-2A
DHS-2B
DHS-2C
DHS-31
DHS-5
DHS-6
DHS-7
DHS-8A
DHS-8C
DHS-8D
DHS-14
DHS-15
DHS-16
DHS-18
DHS-19
DHS-1
DHS-20
DHS-11A
DHS-11B
DHS-12
SDZ-8
DC2.5
K10H10.6
E04F6.15
F32A5.8
ZK829.1
Y47G6A.22
Y47G6A.21
C27D8.4
C55A6.3
C55A6.6
C55A6.4
C55A6.7
STDH-1
STDH-2
STDH-3
LET-767a
LET-767b
LET-767c
STDH-4a
STDH-4b
H04M03.3
C30G12.2
T25G12.13
Y37E11AM.3b
Y37E11AM.3c
ARD-1a
F59E11.2
C01G12.5
F12E12.11
R05D8.9
F26D2.15
* The only two Cel_SDRs tested by Kisiela [3]
