# Supplementary material for: Short-chain dehydrogenases in Haemonchus contortus: changes during life cycle and in relation to drug-resistance
Source: Vet Res. 2023 Mar 7;54:19. doi: 10.1186/s13567-023-01148-y (PMC9993613; doi:10.1186/s13567-023-01148-y)
Supplement: Supplementary file 3 — Additional file 3: Additional file 3 Model selection for phylogenetic analysis of Hco_SDRs and Cel_SDRs for Maximum Likelihood fits of 56 different amino acid substitution models. [file 13567_2023_1148_MOESM3_ESM.xlsx]

## Sheet: Additional file 3
Model selection for phylogenetic analysis of Hco_SDRs and Cel_SDRs for Maximum Likelihood fits of 56 different amino acid substitution models
Model	#Param	BIC	AICc	lnL	Invariant	Gamma	Freq A	Freq R	Freq N	Freq D	Freq C	Freq Q	Freq E	Freq G	Freq H	Freq I	Freq L	Freq K	Freq M	Freq F	Freq P	Freq S	Freq T	Freq W	Freq Y	Freq V
LG+G+I	231	69681.9	67828.7	-33681	0.00386447	1.5488	0.079066	0.055941	0.041977	0.053052	0.012937	0.040767	0.071586	0.057337	0.022355	0.062157	0.099081	0.0646	0.022951	0.042302	0.04404	0.061197	0.053287	0.012066	0.034155	0.069147
LG+G	230	69699.8	67854.6	-33695	n/a	1.54468	0.079066	0.055941	0.041977	0.053052	0.012937	0.040767	0.071586	0.057337	0.022355	0.062157	0.099081	0.0646	0.022951	0.042302	0.04404	0.061197	0.053287	0.012066	0.034155	0.069147
LG+G+F	249	69948.9	67951.7	-33724.1	n/a	1.43116	0.0938669	0.0435842	0.0514572	0.046803	0.0168334	0.0257503	0.0484559	0.0792084	0.0212701	0.0740757	0.0938669	0.0578077	0.0254458	0.0353632	0.0278382	0.0690735	0.0643323	0.00682906	0.0290561	0.0890822
WAG+G+I	231	69992.1	68138.9	-33836.1	0.0043186	1.78978	0.0866279	0.043972	0.0390894	0.0570451	0.0193078	0.0367281	0.0580589	0.0832518	0.0244313	0.048466	0.086209	0.0620286	0.0195027	0.0384319	0.0457631	0.0695179	0.0610127	0.0143859	0.0352742	0.0708956
LG+G+I+F	250	69996.3	67991.1	-33742.8	0.00337028	1.45437	0.0938669	0.0435842	0.0514572	0.046803	0.0168334	0.0257503	0.0484559	0.0792084	0.0212701	0.0740757	0.0938669	0.0578077	0.0254458	0.0353632	0.0278382	0.0690735	0.0643323	0.00682906	0.0290561	0.0890822
rtREV+G+I+F	250	70077.5	68072.3	-33783.4	0.00470257	1.94776	0.0938669	0.0435842	0.0514572	0.046803	0.0168334	0.0257503	0.0484559	0.0792084	0.0212701	0.0740757	0.0938669	0.0578077	0.0254458	0.0353632	0.0278382	0.0690735	0.0643323	0.00682906	0.0290561	0.0890822
WAG+G	230	70097.4	68252.2	-33893.8	n/a	1.75553	0.0866279	0.043972	0.0390894	0.0570451	0.0193078	0.0367281	0.0580589	0.0832518	0.0244313	0.048466	0.086209	0.0620286	0.0195027	0.0384319	0.0457631	0.0695179	0.0610127	0.0143859	0.0352742	0.0708956
rtREV+G+F	249	70161.6	68164.4	-33830.5	n/a	1.79701	0.0938669	0.0435842	0.0514572	0.046803	0.0168334	0.0257503	0.0484559	0.0792084	0.0212701	0.0740757	0.0938669	0.0578077	0.0254458	0.0353632	0.0278382	0.0690735	0.0643323	0.00682906	0.0290561	0.0890822
WAG+G+I+F	250	70191.9	68186.7	-33840.6	0.00386549	1.74692	0.0938669	0.0435842	0.0514572	0.046803	0.0168334	0.0257503	0.0484559	0.0792084	0.0212701	0.0740757	0.0938669	0.0578077	0.0254458	0.0353632	0.0278382	0.0690735	0.0643323	0.00682906	0.0290561	0.0890822
rtREV+G	230	70227.2	68382.1	-33958.7	n/a	1.89381	0.0646	0.0453	0.0376	0.0422	0.0114	0.0606	0.0607	0.0639	0.0273	0.0679	0.1018	0.0751	0.015	0.0287	0.0681	0.0488	0.0622	0.0251	0.0318	0.0619
WAG+G+F	249	70237.9	68240.7	-33868.6	n/a	1.71289	0.0938669	0.0435842	0.0514572	0.046803	0.0168334	0.0257503	0.0484559	0.0792084	0.0212701	0.0740757	0.0938669	0.0578077	0.0254458	0.0353632	0.0278382	0.0690735	0.0643323	0.00682906	0.0290561	0.0890822
rtREV+G+I	231	70261.9	68408.8	-33971	0.00462685	2.01304	0.0646	0.0453	0.0376	0.0422	0.0114	0.0606	0.0607	0.0639	0.0273	0.0679	0.1018	0.0751	0.015	0.0287	0.0681	0.0488	0.0622	0.0251	0.0318	0.0619
JTT+G+I	231	70487.4	68634.2	-34083.7	0.00470881	1.65064	0.0769	0.0511	0.0425	0.0513	0.0203	0.0411	0.0618	0.0747	0.023	0.0526	0.0911	0.0595	0.0234	0.0405	0.0505	0.0682	0.0585	0.0143	0.0323	0.0664
JTT+G	230	70525.3	68680.1	-34107.7	n/a	1.62151	0.0769	0.0511	0.0425	0.0513	0.0203	0.0411	0.0618	0.0747	0.023	0.0526	0.0911	0.0595	0.0234	0.0405	0.0505	0.0682	0.0585	0.0143	0.0323	0.0664
JTT+G+F	249	70784.5	68787.3	-34141.9	n/a	1.4961	0.0938669	0.0435842	0.0514572	0.046803	0.0168334	0.0257503	0.0484559	0.0792084	0.0212701	0.0740757	0.0938669	0.0578077	0.0254458	0.0353632	0.0278382	0.0690735	0.0643323	0.00682906	0.0290561	0.0890822
JTT+G+I+F	250	70802.5	68797.3	-34145.9	0.00411297	1.63377	0.0938669	0.0435842	0.0514572	0.046803	0.0168334	0.0257503	0.0484559	0.0792084	0.0212701	0.0740757	0.0938669	0.0578077	0.0254458	0.0353632	0.0278382	0.0690735	0.0643323	0.00682906	0.0290561	0.0890822
Dayhoff+G	230	71015.4	69170.2	-34352.8	n/a	1.58861	0.0871	0.0409	0.0404	0.0469	0.0335	0.0383	0.0495	0.0886	0.0336	0.0369	0.0854	0.0805	0.0148	0.0398	0.0507	0.0696	0.0585	0.0105	0.0299	0.0647
Dayhoff+G+I	231	71130.5	69277.3	-34405.3	0.00494519	3.77364	0.0871	0.0409	0.0404	0.0469	0.0335	0.0383	0.0495	0.0886	0.0336	0.0369	0.0854	0.0805	0.0148	0.0398	0.0507	0.0696	0.0585	0.0105	0.0299	0.0647
Dayhoff+G+F	249	71249.1	69251.9	-34374.2	n/a	1.49661	0.0938669	0.0435842	0.0514572	0.046803	0.0168334	0.0257503	0.0484559	0.0792084	0.0212701	0.0740757	0.0938669	0.0578077	0.0254458	0.0353632	0.0278382	0.0690735	0.0643323	0.00682906	0.0290561	0.0890822
Dayhoff+G+I+F	250	71297.8	69292.6	-34393.6	0.00474074	1.55417	0.0938669	0.0435842	0.0514572	0.046803	0.0168334	0.0257503	0.0484559	0.0792084	0.0212701	0.0740757	0.0938669	0.0578077	0.0254458	0.0353632	0.0278382	0.0690735	0.0643323	0.00682906	0.0290561	0.0890822
mtREV24+G+I+F	250	71357.9	69352.7	-34423.6	9.99e-06	1.3439	0.0938669	0.0435842	0.0514572	0.046803	0.0168334	0.0257503	0.0484559	0.0792084	0.0212701	0.0740757	0.0938669	0.0578077	0.0254458	0.0353632	0.0278382	0.0690735	0.0643323	0.00682906	0.0290561	0.0890822
cpREV+G	230	71372.6	69527.4	-34531.4	n/a	1.03625	0.0756	0.0621	0.041	0.0371	0.0091	0.0382	0.0495	0.0838	0.0246	0.0806	0.1011	0.0504	0.022	0.0506	0.0431	0.0622	0.0543	0.0181	0.0307	0.066
cpREV+G+I	231	71467.9	69614.8	-34574	0.000664441	0.980275	0.0756	0.0621	0.041	0.0371	0.0091	0.0382	0.0495	0.0838	0.0246	0.0806	0.1011	0.0504	0.022	0.0506	0.0431	0.0622	0.0543	0.0181	0.0307	0.066
mtREV24+G+F	249	71519.7	69522.6	-34509.5	n/a	0.989388	0.0938669	0.0435842	0.0514572	0.046803	0.0168334	0.0257503	0.0484559	0.0792084	0.0212701	0.0740757	0.0938669	0.0578077	0.0254458	0.0353632	0.0278382	0.0690735	0.0643323	0.00682906	0.0290561	0.0890822
WAG+I	230	71578.7	69733.6	-34634.4	0.00494464	n/a	0.0866279	0.043972	0.0390894	0.0570451	0.0193078	0.0367281	0.0580589	0.0832518	0.0244313	0.048466	0.086209	0.0620286	0.0195027	0.0384319	0.0457631	0.0695179	0.0610127	0.0143859	0.0352742	0.0708956
WAG	229	71604.3	69767.1	-34652.2	n/a	n/a	0.0866279	0.043972	0.0390894	0.0570451	0.0193078	0.0367281	0.0580589	0.0832518	0.0244313	0.048466	0.086209	0.0620286	0.0195027	0.0384319	0.0457631	0.0695179	0.0610127	0.0143859	0.0352742	0.0708956
LG+I	230	71656.3	69811.1	-34673.2	0.00494147	n/a	0.079066	0.055941	0.041977	0.053052	0.012937	0.040767	0.071586	0.057337	0.022355	0.062157	0.099081	0.0646	0.022951	0.042302	0.04404	0.061197	0.053287	0.012066	0.034155	0.069147
LG	229	71686.9	69849.8	-34693.6	n/a	n/a	0.079066	0.055941	0.041977	0.053052	0.012937	0.040767	0.071586	0.057337	0.022355	0.062157	0.099081	0.0646	0.022951	0.042302	0.04404	0.061197	0.053287	0.012066	0.034155	0.069147
cpREV+G+F	249	71773.2	69776	-34636.3	n/a	0.926574	0.0938669	0.0435842	0.0514572	0.046803	0.0168334	0.0257503	0.0484559	0.0792084	0.0212701	0.0740757	0.0938669	0.0578077	0.0254458	0.0353632	0.0278382	0.0690735	0.0643323	0.00682906	0.0290561	0.0890822
cpREV+G+I+F	250	71818.6	69813.4	-34653.9	0.0049505	0.349634	0.0938669	0.0435842	0.0514572	0.046803	0.0168334	0.0257503	0.0484559	0.0792084	0.0212701	0.0740757	0.0938669	0.0578077	0.0254458	0.0353632	0.0278382	0.0690735	0.0643323	0.00682906	0.0290561	0.0890822
WAG+I+F	249	71823.4	69826.2	-34661.4	0.00495036	n/a	0.0938669	0.0435842	0.0514572	0.046803	0.0168334	0.0257503	0.0484559	0.0792084	0.0212701	0.0740757	0.0938669	0.0578077	0.0254458	0.0353632	0.0278382	0.0690735	0.0643323	0.00682906	0.0290561	0.0890822
WAG+F	248	71969.8	69980.6	-34739.6	n/a	n/a	0.0938669	0.0435842	0.0514572	0.046803	0.0168334	0.0257503	0.0484559	0.0792084	0.0212701	0.0740757	0.0938669	0.0578077	0.0254458	0.0353632	0.0278382	0.0690735	0.0643323	0.00682906	0.0290561	0.0890822
rtREV	229	72114.5	70277.3	-34907.3	n/a	n/a	0.0646	0.0453	0.0376	0.0422	0.0114	0.0606	0.0607	0.0639	0.0273	0.0679	0.1018	0.0751	0.015	0.0287	0.0681	0.0488	0.0622	0.0251	0.0318	0.0619
rtREV+F	248	72121.5	70132.3	-34815.4	n/a	n/a	0.0938669	0.0435842	0.0514572	0.046803	0.0168334	0.0257503	0.0484559	0.0792084	0.0212701	0.0740757	0.0938669	0.0578077	0.0254458	0.0353632	0.0278382	0.0690735	0.0643323	0.00682906	0.0290561	0.0890822
rtREV+I+F	249	72124.2	70127.1	-34811.8	0.0049505	n/a	0.0938669	0.0435842	0.0514572	0.046803	0.0168334	0.0257503	0.0484559	0.0792084	0.0212701	0.0740757	0.0938669	0.0578077	0.0254458	0.0353632	0.0278382	0.0690735	0.0643323	0.00682906	0.0290561	0.0890822
rtREV+I	230	72140.5	70295.3	-34915.3	0.00494691	n/a	0.0646	0.0453	0.0376	0.0422	0.0114	0.0606	0.0607	0.0639	0.0273	0.0679	0.1018	0.0751	0.015	0.0287	0.0681	0.0488	0.0622	0.0251	0.0318	0.0619
LG+I+F	249	72141.7	70144.5	-34820.5	0.0049505	n/a	0.0938669	0.0435842	0.0514572	0.046803	0.0168334	0.0257503	0.0484559	0.0792084	0.0212701	0.0740757	0.0938669	0.0578077	0.0254458	0.0353632	0.0278382	0.0690735	0.0643323	0.00682906	0.0290561	0.0890822
LG+F	248	72142	70152.8	-34825.7	n/a	n/a	0.0938669	0.0435842	0.0514572	0.046803	0.0168334	0.0257503	0.0484559	0.0792084	0.0212701	0.0740757	0.0938669	0.0578077	0.0254458	0.0353632	0.0278382	0.0690735	0.0643323	0.00682906	0.0290561	0.0890822
JTT+I	230	72478.7	70633.6	-35084.4	0.00494745	n/a	0.0769	0.0511	0.0425	0.0513	0.0203	0.0411	0.0618	0.0747	0.023	0.0526	0.0911	0.0595	0.0234	0.0405	0.0505	0.0682	0.0585	0.0143	0.0323	0.0664
JTT	229	72520.5	70683.3	-35110.3	n/a	n/a	0.0769	0.0511	0.0425	0.0513	0.0203	0.0411	0.0618	0.0747	0.023	0.0526	0.0911	0.0595	0.0234	0.0405	0.0505	0.0682	0.0585	0.0143	0.0323	0.0664
JTT+I+F	249	72920	70922.8	-35209.7	0.00494476	n/a	0.0938669	0.0435842	0.0514572	0.046803	0.0168334	0.0257503	0.0484559	0.0792084	0.0212701	0.0740757	0.0938669	0.0578077	0.0254458	0.0353632	0.0278382	0.0690735	0.0643323	0.00682906	0.0290561	0.0890822
JTT+F	248	72961.9	70972.7	-35235.6	n/a	n/a	0.0938669	0.0435842	0.0514572	0.046803	0.0168334	0.0257503	0.0484559	0.0792084	0.0212701	0.0740757	0.0938669	0.0578077	0.0254458	0.0353632	0.0278382	0.0690735	0.0643323	0.00682906	0.0290561	0.0890822
Dayhoff+I	230	73027.1	71181.9	-35358.6	0.00494777	n/a	0.0871	0.0409	0.0404	0.0469	0.0335	0.0383	0.0495	0.0886	0.0336	0.0369	0.0854	0.0805	0.0148	0.0398	0.0507	0.0696	0.0585	0.0105	0.0299	0.0647
Dayhoff	229	73077.5	71240.3	-35388.8	n/a	n/a	0.0871	0.0409	0.0404	0.0469	0.0335	0.0383	0.0495	0.0886	0.0336	0.0369	0.0854	0.0805	0.0148	0.0398	0.0507	0.0696	0.0585	0.0105	0.0299	0.0647
mtREV24+G+I	231	73156.4	71303.2	-35418.2	1e-05	1.48025	0.072	0.019	0.039	0.019	0.006	0.025	0.024	0.056	0.028	0.087	0.168	0.023	0.053	0.06	0.055	0.072	0.088	0.029	0.033	0.044
mtREV24+G	230	73381.3	71536.1	-35535.7	n/a	1.16221	0.072	0.019	0.039	0.019	0.006	0.025	0.024	0.056	0.028	0.087	0.168	0.023	0.053	0.06	0.055	0.072	0.088	0.029	0.033	0.044
Dayhoff+I+F	249	73389.7	71392.5	-35444.5	0.0049505	n/a	0.0938669	0.0435842	0.0514572	0.046803	0.0168334	0.0257503	0.0484559	0.0792084	0.0212701	0.0740757	0.0938669	0.0578077	0.0254458	0.0353632	0.0278382	0.0690735	0.0643323	0.00682906	0.0290561	0.0890822
Dayhoff+F	248	73556	71566.8	-35532.7	n/a	n/a	0.0938669	0.0435842	0.0514572	0.046803	0.0168334	0.0257503	0.0484559	0.0792084	0.0212701	0.0740757	0.0938669	0.0578077	0.0254458	0.0353632	0.0278382	0.0690735	0.0643323	0.00682906	0.0290561	0.0890822
cpREV	229	73965	72127.8	-35832.6	n/a	n/a	0.0756	0.0621	0.041	0.0371	0.0091	0.0382	0.0495	0.0838	0.0246	0.0806	0.1011	0.0504	0.022	0.0506	0.0431	0.0622	0.0543	0.0181	0.0307	0.066
mtREV24+I+F	249	74055.7	72058.5	-35777.5	0.00493297	n/a	0.0938669	0.0435842	0.0514572	0.046803	0.0168334	0.0257503	0.0484559	0.0792084	0.0212701	0.0740757	0.0938669	0.0578077	0.0254458	0.0353632	0.0278382	0.0690735	0.0643323	0.00682906	0.0290561	0.0890822
mtREV24+F	248	74129.8	72140.7	-35819.6	n/a	n/a	0.0938669	0.0435842	0.0514572	0.046803	0.0168334	0.0257503	0.0484559	0.0792084	0.0212701	0.0740757	0.0938669	0.0578077	0.0254458	0.0353632	0.0278382	0.0690735	0.0643323	0.00682906	0.0290561	0.0890822
cpREV+I	230	74156.1	72311	-35923.1	0.00247525	n/a	0.0756	0.0621	0.041	0.0371	0.0091	0.0382	0.0495	0.0838	0.0246	0.0806	0.1011	0.0504	0.022	0.0506	0.0431	0.0622	0.0543	0.0181	0.0307	0.066
cpREV+F	248	74876.7	72887.5	-36193	n/a	n/a	0.0938669	0.0435842	0.0514572	0.046803	0.0168334	0.0257503	0.0484559	0.0792084	0.0212701	0.0740757	0.0938669	0.0578077	0.0254458	0.0353632	0.0278382	0.0690735	0.0643323	0.00682906	0.0290561	0.0890822
cpREV+I+F	249	75185.8	73188.6	-36342.6	0.00247525	n/a	0.0938669	0.0435842	0.0514572	0.046803	0.0168334	0.0257503	0.0484559	0.0792084	0.0212701	0.0740757	0.0938669	0.0578077	0.0254458	0.0353632	0.0278382	0.0690735	0.0643323	0.00682906	0.0290561	0.0890822
mtREV24+I	230	76223.4	74378.2	-36956.8	0.00494992	n/a	0.072	0.019	0.039	0.019	0.006	0.025	0.024	0.056	0.028	0.087	0.168	0.023	0.053	0.06	0.055	0.072	0.088	0.029	0.033	0.044
mtREV24	229	76263.4	74426.3	-36981.8	n/a	n/a	0.072	0.019	0.039	0.019	0.006	0.025	0.024	0.056	0.028	0.087	0.168	0.023	0.053	0.06	0.055	0.072	0.088	0.029	0.033	0.044
Note: Models with the lowest BIC scores (Bayesian Information Criterion) are considered to describe the substitution pattern the best. For each model, AICc value (Akaike Information Criterion, corrected), Maximum Likelihood value (lnL), and the number of parameters (including branch lengths) are also presented [43]. Non-uniformity of evolutionary rates among sites may be modeled by using a discre…
Abbreviations: GTR: General Time Reversible; JTT: Jones-Taylor-Thornton; rtREV: General Reverse Transcriptase; cpREV: General Reversible Chloroplast; mtREV24: General Reversible Mitochondrial.
