# Supplementary material for: Short-chain dehydrogenases in Haemonchus contortus: changes during life cycle and in relation to drug-resistance
Source: Vet Res. 2023 Mar 7;54:19. doi: 10.1186/s13567-023-01148-y (PMC9993613; doi:10.1186/s13567-023-01148-y)
Supplement: Supplementary file 4 — Additional file 4: List of sheep SDR proteins available in NCBI. [file 13567_2023_1148_MOESM4_ESM.xlsx]

## Sheet: Additional file 4
List of Oar_SDR genes available in NCBI	[24]
NP_001009395.1
NP_001009460.1
NP_001129404.1
NP_001156524.1
NP_001254811.1
XP_004002763.1
XP_004003074.1
XP_004003446.2
XP_004003447.2
XP_004003448.2
XP_004003449.3
XP_004004059.2
XP_004004671.1
XP_004004961.2
XP_004005751.3
XP_004006118.3
XP_004006616.1
XP_004006617.1
XP_004006803.1
XP_004006995.2
XP_004008636.2
XP_004008734.3
XP_004009097.1
XP_004009098.1
XP_004009707.1
XP_004010028.2
XP_004010030.3
XP_004010348.1
XP_004010370.1
XP_004010742.1
XP_004010790.1
XP_004011738.1
XP_004011896.3
XP_004012746.1
XP_004016186.1
XP_004016470.1
XP_004019496.3
XP_004020795.2
XP_004022113.1
XP_011952040.2
XP_011959437.3
XP_011962399.3
XP_012030101.2
XP_012030107.1
XP_012030186.2
XP_012030487.1
XP_012033434.2
XP_012033439.2
XP_012037274.1
XP_012038756.1
XP_012038853.3
XP_012038854.3
XP_012038855.2
XP_012039048.1
XP_012040632.1
XP_012040636.1
XP_012041218.1
XP_012041220.1
XP_012044979.1
XP_014948772.2
XP_014949849.2
XP_014949851.2
XP_014951203.2
XP_014951363.2
XP_014952137.2
XP_014953301.2
XP_014953573.2
XP_014953721.1
XP_014953723.1
XP_014954034.2
XP_014955439.1
XP_027814463.1
XP_027814464.1
XP_027814524.1
XP_027816877.1
XP_027817277.1
XP_027817338.1
XP_027817410.2
XP_027817411.1
XP_027817867.2
XP_027818741.1
XP_027818742.1
XP_027819102.1
XP_027820421.1
XP_027820422.1
XP_027821334.2
XP_027821335.2
XP_027825617.1
XP_027825618.1
XP_027825619.1
XP_027827381.2
XP_027827382.1
XP_027830093.1
XP_027830105.1
XP_027830302.1
XP_027830550.1
XP_027830691.1
XP_027830693.1
XP_027831118.1
XP_027831214.1
XP_027831370.1
XP_027831371.1
XP_027831424.1
XP_027833467.2
XP_027833469.2
XP_027833479.1
XP_027833480.1
XP_027834386.1
XP_027834553.2
XP_027834554.2
XP_042087423.1
XP_042087424.1
XP_042087425.1
XP_042087426.1
XP_042088422.1
XP_042088963.1
XP_042093444.1
XP_042093445.1
XP_042093446.1
XP_042093447.1
XP_042093648.1
XP_042093649.1
XP_042095084.1
XP_042095085.1
XP_042096064.1
XP_042096386.1
XP_042096387.1
XP_042098506.1
XP_042098970.1
XP_042098971.1
XP_042098972.1
XP_042099698.1
XP_042099699.1
XP_042099700.1
XP_042102985.1
XP_042103266.1
XP_042106039.1
XP_042107118.1
XP_042107119.1
XP_042107120.1
XP_042107121.1
XP_042108596.1
XP_042109913.1
XP_042109914.1
XP_042110440.1
XP_042110441.1
XP_042110697.1
XP_042110698.1
XP_042110699.1
XP_042110700.1
XP_042110701.1
XP_042110916.1
XP_042110917.1
XP_042110918.1
XP_042110919.1
XP_042111705.1
XP_042111706.1
XP_042111755.1
XP_042112784.1
XP_042112785.1
XP_042113027.1
