# Supplementary material for: Short-chain dehydrogenases in Haemonchus contortus: changes during life cycle and in relation to drug-resistance
Source: Vet Res. 2023 Mar 7;54:19. doi: 10.1186/s13567-023-01148-y (PMC9993613; doi:10.1186/s13567-023-01148-y)
Supplement: Supplementary file 5 — Additional file 5: Maximum Likelihood fits of 56 different amino acid substitution models. [file 13567_2023_1148_MOESM5_ESM.xlsx]

## Sheet: Additional file 5
Maximum Likelihood fits of 56 different amino acid substitution models
Model	#Param	BIC	AICc	lnL	Invariant	Gamma	Freq A	Freq R	Freq N	Freq D	Freq C	Freq Q	Freq E	Freq G	Freq H	Freq I	Freq L	Freq K	Freq M	Freq F	Freq P	Freq S	Freq T	Freq W	Freq Y	Freq V
WAG+G	404	81510.1	78288	-38732.5	n/a	15.0195	0.0866279	0.043972	0.0390894	0.0570451	0.0193078	0.0367281	0.0580589	0.0832518	0.0244313	0.048466	0.086209	0.0620286	0.0195027	0.0384319	0.0457631	0.0695179	0.0610127	0.0143859	0.0352742	0.0708956
WAG+G+I	405	81520.1	78290.1	-38732.5	0	15.0195	0.0866279	0.043972	0.0390894	0.0570451	0.0193078	0.0367281	0.0580589	0.0832518	0.0244313	0.048466	0.086209	0.0620286	0.0195027	0.0384319	0.0457631	0.0695179	0.0610127	0.0143859	0.0352742	0.0708956
WAG+G+F	423	81531.2	78158.3	-38648	n/a	12.2845	0.0909376	0.0504462	0.048518	0.0474418	0.0186539	0.0314336	0.0575311	0.0766333	0.0232277	0.055558	0.0976189	0.0572172	0.0199543	0.0387875	0.0366351	0.0659612	0.0513878	0.00865432	0.0287879	0.0946146
WAG+G+I+F	424	81541.2	78160.4	-38648	0	12.2845	0.0909376	0.0504462	0.048518	0.0474418	0.0186539	0.0314336	0.0575311	0.0766333	0.0232277	0.055558	0.0976189	0.0572172	0.0199543	0.0387875	0.0366351	0.0659612	0.0513878	0.00865432	0.0287879	0.0946146
rtREV+G+F	423	81585	78212.2	-38674.9	n/a	10.5654	0.0909376	0.0504462	0.048518	0.0474418	0.0186539	0.0314336	0.0575311	0.0766333	0.0232277	0.055558	0.0976189	0.0572172	0.0199543	0.0387875	0.0366351	0.0659612	0.0513878	0.00865432	0.0287879	0.0946146
rtREV+G+I+F	424	81595.1	78214.3	-38674.9	0	10.5654	0.0909376	0.0504462	0.048518	0.0474418	0.0186539	0.0314336	0.0575311	0.0766333	0.0232277	0.055558	0.0976189	0.0572172	0.0199543	0.0387875	0.0366351	0.0659612	0.0513878	0.00865432	0.0287879	0.0946146
LG+G	404	81604.6	78382.5	-38779.8	n/a	9.74918	0.079066	0.055941	0.041977	0.053052	0.012937	0.040767	0.071586	0.057337	0.022355	0.062157	0.099081	0.0646	0.022951	0.042302	0.04404	0.061197	0.053287	0.012066	0.034155	0.069147
LG+G+F	423	81608.7	78235.9	-38686.7	n/a	9.08687	0.0909376	0.0504462	0.048518	0.0474418	0.0186539	0.0314336	0.0575311	0.0766333	0.0232277	0.055558	0.0976189	0.0572172	0.0199543	0.0387875	0.0366351	0.0659612	0.0513878	0.00865432	0.0287879	0.0946146
LG+G+I	405	81614.6	78384.6	-38779.8	0	9.74918	0.079066	0.055941	0.041977	0.053052	0.012937	0.040767	0.071586	0.057337	0.022355	0.062157	0.099081	0.0646	0.022951	0.042302	0.04404	0.061197	0.053287	0.012066	0.034155	0.069147
LG+G+I+F	424	81618.7	78238	-38686.7	0	9.08687	0.0909376	0.0504462	0.048518	0.0474418	0.0186539	0.0314336	0.0575311	0.0766333	0.0232277	0.055558	0.0976189	0.0572172	0.0199543	0.0387875	0.0366351	0.0659612	0.0513878	0.00865432	0.0287879	0.0946146
WAG	403	81701.4	78487.2	-38833.2	n/a	n/a	0.0866279	0.043972	0.0390894	0.0570451	0.0193078	0.0367281	0.0580589	0.0832518	0.0244313	0.048466	0.086209	0.0620286	0.0195027	0.0384319	0.0457631	0.0695179	0.0610127	0.0143859	0.0352742	0.0708956
WAG+I	404	81715.7	78493.6	-38835.3	0	n/a	0.0866279	0.043972	0.0390894	0.0570451	0.0193078	0.0367281	0.0580589	0.0832518	0.0244313	0.048466	0.086209	0.0620286	0.0195027	0.0384319	0.0457631	0.0695179	0.0610127	0.0143859	0.0352742	0.0708956
WAG+F	422	81759.4	78394.5	-38767.1	n/a	n/a	0.0909376	0.0504462	0.048518	0.0474418	0.0186539	0.0314336	0.0575311	0.0766333	0.0232277	0.055558	0.0976189	0.0572172	0.0199543	0.0387875	0.0366351	0.0659612	0.0513878	0.00865432	0.0287879	0.0946146
JTT+G	404	81760.3	78538.3	-38857.7	n/a	10.8888	0.0769	0.0511	0.0425	0.0513	0.0203	0.0411	0.0618	0.0747	0.023	0.0526	0.0911	0.0595	0.0234	0.0405	0.0505	0.0682	0.0585	0.0143	0.0323	0.0664
WAG+I+F	423	81767.8	78394.9	-38766.3	0	n/a	0.0909376	0.0504462	0.048518	0.0474418	0.0186539	0.0314336	0.0575311	0.0766333	0.0232277	0.055558	0.0976189	0.0572172	0.0199543	0.0387875	0.0366351	0.0659612	0.0513878	0.00865432	0.0287879	0.0946146
JTT+G+I	405	81770.4	78540.4	-38857.7	0	10.8888	0.0769	0.0511	0.0425	0.0513	0.0203	0.0411	0.0618	0.0747	0.023	0.0526	0.0911	0.0595	0.0234	0.0405	0.0505	0.0682	0.0585	0.0143	0.0323	0.0664
JTT+G+F	423	81842.2	78469.4	-38803.5	n/a	10.5654	0.0909376	0.0504462	0.048518	0.0474418	0.0186539	0.0314336	0.0575311	0.0766333	0.0232277	0.055558	0.0976189	0.0572172	0.0199543	0.0387875	0.0366351	0.0659612	0.0513878	0.00865432	0.0287879	0.0946146
JTT+G+I+F	424	81852.2	78471.4	-38803.5	0	10.5654	0.0909376	0.0504462	0.048518	0.0474418	0.0186539	0.0314336	0.0575311	0.0766333	0.0232277	0.055558	0.0976189	0.0572172	0.0199543	0.0387875	0.0366351	0.0659612	0.0513878	0.00865432	0.0287879	0.0946146
rtREV+F	422	81873.9	78509	-38824.4	n/a	n/a	0.0909376	0.0504462	0.048518	0.0474418	0.0186539	0.0314336	0.0575311	0.0766333	0.0232277	0.055558	0.0976189	0.0572172	0.0199543	0.0387875	0.0366351	0.0659612	0.0513878	0.00865432	0.0287879	0.0946146
rtREV+I+F	423	81887.7	78514.9	-38826.3	0	n/a	0.0909376	0.0504462	0.048518	0.0474418	0.0186539	0.0314336	0.0575311	0.0766333	0.0232277	0.055558	0.0976189	0.0572172	0.0199543	0.0387875	0.0366351	0.0659612	0.0513878	0.00865432	0.0287879	0.0946146
LG+F	422	81929.7	78564.8	-38852.3	n/a	n/a	0.0909376	0.0504462	0.048518	0.0474418	0.0186539	0.0314336	0.0575311	0.0766333	0.0232277	0.055558	0.0976189	0.0572172	0.0199543	0.0387875	0.0366351	0.0659612	0.0513878	0.00865432	0.0287879	0.0946146
LG+I+F	423	81939.6	78566.7	-38852.2	0	n/a	0.0909376	0.0504462	0.048518	0.0474418	0.0186539	0.0314336	0.0575311	0.0766333	0.0232277	0.055558	0.0976189	0.0572172	0.0199543	0.0387875	0.0366351	0.0659612	0.0513878	0.00865432	0.0287879	0.0946146
LG	403	81943.7	78729.6	-38954.4	n/a	n/a	0.079066	0.055941	0.041977	0.053052	0.012937	0.040767	0.071586	0.057337	0.022355	0.062157	0.099081	0.0646	0.022951	0.042302	0.04404	0.061197	0.053287	0.012066	0.034155	0.069147
LG+I	404	81951.5	78729.4	-38953.2	0	n/a	0.079066	0.055941	0.041977	0.053052	0.012937	0.040767	0.071586	0.057337	0.022355	0.062157	0.099081	0.0646	0.022951	0.042302	0.04404	0.061197	0.053287	0.012066	0.034155	0.069147
Dayhoff+G+F	423	82028.8	78655.9	-38896.8	n/a	4.40218	0.0909376	0.0504462	0.048518	0.0474418	0.0186539	0.0314336	0.0575311	0.0766333	0.0232277	0.055558	0.0976189	0.0572172	0.0199543	0.0387875	0.0366351	0.0659612	0.0513878	0.00865432	0.0287879	0.0946146
Dayhoff+G+I+F	424	82038.8	78658	-38896.8	0	4.40218	0.0909376	0.0504462	0.048518	0.0474418	0.0186539	0.0314336	0.0575311	0.0766333	0.0232277	0.055558	0.0976189	0.0572172	0.0199543	0.0387875	0.0366351	0.0659612	0.0513878	0.00865432	0.0287879	0.0946146
JTT	403	82072.6	78858.5	-39018.8	n/a	n/a	0.0769	0.0511	0.0425	0.0513	0.0203	0.0411	0.0618	0.0747	0.023	0.0526	0.0911	0.0595	0.0234	0.0405	0.0505	0.0682	0.0585	0.0143	0.0323	0.0664
JTT+I	404	82081	78859	-39018	0	n/a	0.0769	0.0511	0.0425	0.0513	0.0203	0.0411	0.0618	0.0747	0.023	0.0526	0.0911	0.0595	0.0234	0.0405	0.0505	0.0682	0.0585	0.0143	0.0323	0.0664
mtREV24+G+F	423	82153.9	78781.1	-38959.3	n/a	2.37095	0.0909376	0.0504462	0.048518	0.0474418	0.0186539	0.0314336	0.0575311	0.0766333	0.0232277	0.055558	0.0976189	0.0572172	0.0199543	0.0387875	0.0366351	0.0659612	0.0513878	0.00865432	0.0287879	0.0946146
mtREV24+G+I+F	424	82163.9	78783.2	-38959.3	0	2.37095	0.0909376	0.0504462	0.048518	0.0474418	0.0186539	0.0314336	0.0575311	0.0766333	0.0232277	0.055558	0.0976189	0.0572172	0.0199543	0.0387875	0.0366351	0.0659612	0.0513878	0.00865432	0.0287879	0.0946146
JTT+F	422	82179.5	78814.6	-38977.1	n/a	n/a	0.0909376	0.0504462	0.048518	0.0474418	0.0186539	0.0314336	0.0575311	0.0766333	0.0232277	0.055558	0.0976189	0.0572172	0.0199543	0.0387875	0.0366351	0.0659612	0.0513878	0.00865432	0.0287879	0.0946146
JTT+I+F	423	82197.6	78824.7	-38981.2	0	n/a	0.0909376	0.0504462	0.048518	0.0474418	0.0186539	0.0314336	0.0575311	0.0766333	0.0232277	0.055558	0.0976189	0.0572172	0.0199543	0.0387875	0.0366351	0.0659612	0.0513878	0.00865432	0.0287879	0.0946146
cpREV+G+F	423	82198.8	78825.9	-38981.8	n/a	6.65434	0.0909376	0.0504462	0.048518	0.0474418	0.0186539	0.0314336	0.0575311	0.0766333	0.0232277	0.055558	0.0976189	0.0572172	0.0199543	0.0387875	0.0366351	0.0659612	0.0513878	0.00865432	0.0287879	0.0946146
cpREV+G+I+F	424	82208.8	78828	-38981.8	0	6.65434	0.0909376	0.0504462	0.048518	0.0474418	0.0186539	0.0314336	0.0575311	0.0766333	0.0232277	0.055558	0.0976189	0.0572172	0.0199543	0.0387875	0.0366351	0.0659612	0.0513878	0.00865432	0.0287879	0.0946146
cpREV+G	404	82218.9	78996.8	-39086.9	n/a	2.67023	0.0756	0.0621	0.041	0.0371	0.0091	0.0382	0.0495	0.0838	0.0246	0.0806	0.1011	0.0504	0.022	0.0506	0.0431	0.0622	0.0543	0.0181	0.0307	0.066
cpREV+G+I	405	82228.9	78998.9	-39086.9	0	2.67023	0.0756	0.0621	0.041	0.0371	0.0091	0.0382	0.0495	0.0838	0.0246	0.0806	0.1011	0.0504	0.022	0.0506	0.0431	0.0622	0.0543	0.0181	0.0307	0.066
Dayhoff+G	404	82252.3	79030.2	-39103.6	n/a	10.1491	0.0871	0.0409	0.0404	0.0469	0.0335	0.0383	0.0495	0.0886	0.0336	0.0369	0.0854	0.0805	0.0148	0.0398	0.0507	0.0696	0.0585	0.0105	0.0299	0.0647
Dayhoff+G+I	405	82262.3	79032.3	-39103.6	0	10.1491	0.0871	0.0409	0.0404	0.0469	0.0335	0.0383	0.0495	0.0886	0.0336	0.0369	0.0854	0.0805	0.0148	0.0398	0.0507	0.0696	0.0585	0.0105	0.0299	0.0647
rtREV+G	404	82308.9	79086.8	-39131.9	n/a	11.6825	0.0646	0.0453	0.0376	0.0422	0.0114	0.0606	0.0607	0.0639	0.0273	0.0679	0.1018	0.0751	0.015	0.0287	0.0681	0.0488	0.0622	0.0251	0.0318	0.0619
rtREV+G+I	405	82318.9	79088.9	-39131.9	0	11.6825	0.0646	0.0453	0.0376	0.0422	0.0114	0.0606	0.0607	0.0639	0.0273	0.0679	0.1018	0.0751	0.015	0.0287	0.0681	0.0488	0.0622	0.0251	0.0318	0.0619
Dayhoff+F	422	82433.9	79069	-39104.3	n/a	n/a	0.0909376	0.0504462	0.048518	0.0474418	0.0186539	0.0314336	0.0575311	0.0766333	0.0232277	0.055558	0.0976189	0.0572172	0.0199543	0.0387875	0.0366351	0.0659612	0.0513878	0.00865432	0.0287879	0.0946146
Dayhoff+I+F	423	82441.6	79068.8	-39103.2	0	n/a	0.0909376	0.0504462	0.048518	0.0474418	0.0186539	0.0314336	0.0575311	0.0766333	0.0232277	0.055558	0.0976189	0.0572172	0.0199543	0.0387875	0.0366351	0.0659612	0.0513878	0.00865432	0.0287879	0.0946146
Dayhoff	403	82573.5	79359.4	-39269.3	n/a	n/a	0.0871	0.0409	0.0404	0.0469	0.0335	0.0383	0.0495	0.0886	0.0336	0.0369	0.0854	0.0805	0.0148	0.0398	0.0507	0.0696	0.0585	0.0105	0.0299	0.0647
rtREV+I	404	82581.7	79359.7	-39268.4	0	n/a	0.0646	0.0453	0.0376	0.0422	0.0114	0.0606	0.0607	0.0639	0.0273	0.0679	0.1018	0.0751	0.015	0.0287	0.0681	0.0488	0.0622	0.0251	0.0318	0.0619
Dayhoff+I	404	82583.5	79361.4	-39269.2	0	n/a	0.0871	0.0409	0.0404	0.0469	0.0335	0.0383	0.0495	0.0886	0.0336	0.0369	0.0854	0.0805	0.0148	0.0398	0.0507	0.0696	0.0585	0.0105	0.0299	0.0647
rtREV	403	82588.7	79374.5	-39276.8	n/a	n/a	0.0646	0.0453	0.0376	0.0422	0.0114	0.0606	0.0607	0.0639	0.0273	0.0679	0.1018	0.0751	0.015	0.0287	0.0681	0.0488	0.0622	0.0251	0.0318	0.0619
mtREV24+F	422	82637.6	79272.7	-39206.2	n/a	n/a	0.0909376	0.0504462	0.048518	0.0474418	0.0186539	0.0314336	0.0575311	0.0766333	0.0232277	0.055558	0.0976189	0.0572172	0.0199543	0.0387875	0.0366351	0.0659612	0.0513878	0.00865432	0.0287879	0.0946146
mtREV24+I+F	423	82648.1	79275.2	-39206.4	0	n/a	0.0909376	0.0504462	0.048518	0.0474418	0.0186539	0.0314336	0.0575311	0.0766333	0.0232277	0.055558	0.0976189	0.0572172	0.0199543	0.0387875	0.0366351	0.0659612	0.0513878	0.00865432	0.0287879	0.0946146
cpREV	403	82787	79572.9	-39376	n/a	n/a	0.0756	0.0621	0.041	0.0371	0.0091	0.0382	0.0495	0.0838	0.0246	0.0806	0.1011	0.0504	0.022	0.0506	0.0431	0.0622	0.0543	0.0181	0.0307	0.066
cpREV+F	422	82795.5	79430.6	-39285.1	n/a	n/a	0.0909376	0.0504462	0.048518	0.0474418	0.0186539	0.0314336	0.0575311	0.0766333	0.0232277	0.055558	0.0976189	0.0572172	0.0199543	0.0387875	0.0366351	0.0659612	0.0513878	0.00865432	0.0287879	0.0946146
cpREV+I+F	423	82801.4	79428.6	-39283.1	0	n/a	0.0909376	0.0504462	0.048518	0.0474418	0.0186539	0.0314336	0.0575311	0.0766333	0.0232277	0.055558	0.0976189	0.0572172	0.0199543	0.0387875	0.0366351	0.0659612	0.0513878	0.00865432	0.0287879	0.0946146
cpREV+I	404	82882.1	79660	-39418.5	0	n/a	0.0756	0.0621	0.041	0.0371	0.0091	0.0382	0.0495	0.0838	0.0246	0.0806	0.1011	0.0504	0.022	0.0506	0.0431	0.0622	0.0543	0.0181	0.0307	0.066
mtREV24+G	404	85180.3	81958.3	-40567.7	n/a	10.3552	0.072	0.019	0.039	0.019	0.006	0.025	0.024	0.056	0.028	0.087	0.168	0.023	0.053	0.06	0.055	0.072	0.088	0.029	0.033	0.044
mtREV24+G+I	405	85190.3	81960.3	-40567.7	0	10.3552	0.072	0.019	0.039	0.019	0.006	0.025	0.024	0.056	0.028	0.087	0.168	0.023	0.053	0.06	0.055	0.072	0.088	0.029	0.033	0.044
mtREV24	403	85582.7	82368.6	-40773.9	n/a	n/a	0.072	0.019	0.039	0.019	0.006	0.025	0.024	0.056	0.028	0.087	0.168	0.023	0.053	0.06	0.055	0.072	0.088	0.029	0.033	0.044
mtREV24+I	404	85596.1	82374	-40775.5	0	n/a	0.072	0.019	0.039	0.019	0.006	0.025	0.024	0.056	0.028	0.087	0.168	0.023	0.053	0.06	0.055	0.072	0.088	0.029	0.033	0.044
Note: Models with the lowest BIC scores (Bayesian Information Criterion) are considered to describe the substitution pattern the best. For each model, AICc value (Akaike Information Criterion, corrected), Maximum Likelihood value (lnL), and the number of parameters (including branch lengths) are also presented [43]. Non-uniformity of evolutionary rates among sites may be modeled by using a discre…
Abbreviations: GTR: General Time Reversible; JTT: Jones-Taylor-Thornton; rtREV: General Reverse Transcriptase; cpREV: General Reversible Chloroplast; mtREV24: General Reversible Mitochondrial.
