# Supplementary material for: Short-chain dehydrogenases in Haemonchus contortus: changes during life cycle and in relation to drug-resistance
Source: Vet Res. 2023 Mar 7;54:19. doi: 10.1186/s13567-023-01148-y (PMC9993613; doi:10.1186/s13567-023-01148-y)
Supplement: Supplementary file 7 — Additional file 7: Transcript per milion (TPMs) from RNA-seq for H. contortus SDRs. [file 13567_2023_1148_MOESM7_ESM.xlsx]

## Sheet: Additional file 7
gene_id	assigned number	eggs_1	eggs_2	eggs_3	L1_1	L1_2	L1_3	L3_1	L3_2	L3_3	F_1	F_2	F_3	gut_1	gut_2	gut_3	M_1	M_2	M_3	ISE	ISE_2	ISE_3	WR	WR_4	WR_5	CAVR	CAVR_6	CAVR_7
HCON_00008190		99	134	122	96	85	102	350	330	469	117	155	98	5	11	12	40	22	32	319	397	272	333	256	226	197	203	236
HCON_00009800		38	36	64	41	32	41	63	48	40	6	6	2	1	0	2	17	21	19	7	15	5	3	4	2	7	5	5
HCON_00012630		9	13	20	1	1	2	16	25	41	0	0	1	0	0	0	7	8	8	4	4	5	1	1	2	15	12	9
HCON_00015580		8	12	20	32	19	36	70	43	48	12	15	6	11	4	9	11	22	21	20	45	28	38	34	31	54	63	54
HCON_00015620	sdr13	137	178	216	423	316	404	46	71	68	274	306	265	62	40	49	105	116	149	868	979	941	761	866	1329	1056	965	961
HCON_00023910	sdr14	164	215	279	212	201	250	1076	1000	1167	50	103	75	4	0	1	67	112	82	126	173	106	280	311	213	527	383	376
HCON_00027690		26	46	49	71	56	69	70	73	93	61	88	76	72	37	55	75	101	87	203	266	238	113	132	138	133	127	125
HCON_00027700		157	188	190	144	149	179	50	53	53	45	39	34	14	17	10	23	19	20	141	119	121	87	80	89	108	75	97
HCON_00039800		100	86	134	82	90	100	78	95	132	65	49	48	39	42	20	18	19	18	127	104	61	68	56	37	87	65	46
HCON_00045600	sdr10	763	1061	1184	37	38	46	556	1085	1613	189	280	222	1	8	8	34	12	5	1029	781	1195	518	681	704	459	525	498
HCON_00046500	sdr11	87	115	143	136	152	183	754	765	984	91	107	91	68	72	45	61	86	69	316	338	267	187	199	210	243	207	260
HCON_00049110	sdr12	287	380	506	470	481	549	388	557	731	216	258	220	106	39	59	197	197	216	906	826	708	1031	871	754	777	701	810
HCON_00053030		15	22	31	256	249	300	0	0	0	1	0	0	0	0	0	0	0	0	1	1	2	1	0	0	0	0	0
HCON_00053160		0	0	0	1	2	0	6	4	6	2	0	2	0	0	0	23	17	24	1	6	6	2	3	2	1	0	7
HCON_00053800	sdr15	189	199	288	1404	1177	1633	1657	1464	1502	159	188	186	185	97	55	87	47	59	400	428	338	305	288	318	402	340	372
HCON_00059510	sdr21	76	83	105	946	848	1032	51	79	95	80	106	97	106	34	40	123	115	88	108	180	153	176	196	168	117	103	89
HCON_00062090		3	0	1	6	2	10	90	202	272	7	5	9	1	2	0	1	1	0	27	48	30	29	23	49	18	16	32
HCON_00062110	sdr16	9	7	7	17	12	13	172	318	537	6	15	16	1	2	0	3	1	0	21	14	19	39	30	43	15	16	12
HCON_00066650	sdr22	36	59	54	117	107	160	239	149	141	5	5	11	148	54	25	67	50	62	24	41	22	26	24	11	26	22	26
HCON_00081410	sdr1	207	274	338	1173	1002	1321	1100	769	614	185	200	179	417	278	278	236	276	228	796	850	699	859	777	799	649	638	781
HCON_00095920	sdr9	65	71	75	63	61	85	193	174	189	96	141	118	51	46	63	164	182	206	376	401	406	385	477	485	438	417	413
HCON_00097820	sdr7	28	40	31	180	161	204	131	102	80	63	92	53	40	28	23	33	35	25	193	185	165	202	188	229	184	143	175
HCON_00099350		150	200	219	147	99	166	89	78	70	161	195	164	39	20	42	47	51	50	488	534	566	451	485	560	353	358	474
HCON_00102400		4	6	5	9	8	10	44	102	153	8	12	9	0	1	1	29	32	31	150	89	67	22	45	55	77	49	46
HCON_00106500	sdr17	156	244	262	469	360	499	411	361	368	238	287	203	70	32	37	92	81	78	1321	1021	1250	640	619	719	626	729	901
HCON_00108480	sdr18	205	265	323	952	850	1106	776	629	569	97	157	113	67	33	35	52	59	31	433	474	473	483	456	423	326	331	314
HCON_00119730	sdr3	428	536	599	1264	1008	1369	2903	1646	1100	246	312	238	568	385	439	180	196	210	766	800	867	511	629	778	624	542	682
HCON_00120550	sdr19	13	17	17	467	331	521	32	37	50	7	5	5	83	28	13	15	36	33	13	19	10	11	7	15	19	20	10
HCON_00124340		14	18	19	1155	840	1194	1	0	3	1	17	15	0	0	0	1	0	0	4	16	6	12	1	6	3	4	1
HCON_00124350		4	2	2	313	236	352	3	7	17	31	18	25	44	26	39	47	45	30	67	133	103	81	84	100	50	63	54
HCON_00124360		2	2	3	15	11	10	0	6	4	37	31	38	1	0	2	101	93	121	199	161	116	117	88	88	120	120	122
HCON_00124370		0	0	0	0	0	0	5	6	7	1	0	1	10	7	13	8	14	9	8	9	13	2	4	8	2	3	6
HCON_00124380		38	47	64	83	66	94	6	4	4	0	0	0	2	5	10	0	0	0	7	6	9	0	0	0	1	0	0
HCON_00130000	sdr2	91	116	130	467	427	471	1668	1010	808	254	364	251	179	52	27	132	105	105	404	543	394	340	344	365	154	236	301
HCON_00130300		3	3	6	2	1	0	175	616	882	0	0	0	0	1	1	0	1	1	0	2	1	0	1	0	0	2	1
HCON_00131840	sdr6	79	125	134	119	120	175	176	207	219	31	47	31	11	10	12	50	60	65	45	55	47	40	23	30	61	70	61
HCON_00131890	sdr8	138	200	195	97	121	118	508	391	387	134	138	109	96	81	107	166	171	164	443	444	374	355	477	395	443	387	423
HCON_00146780		51	50	65	138	118	150	14	45	85	10	23	16	20	7	5	20	34	37	42	61	34	41	35	55	23	14	21
HCON_00148540	sdr4	7	4	4	10	10	20	34	22	15	8	6	5	25	15	20	18	20	22	16	17	17	15	12	14	27	34	28
HCON_00149440	sdr20	174	220	232	339	267	295	252	187	195	165	198	119	37	26	15	65	68	57	326	355	363	268	252	288	230	229	295
HCON_00152280		94	102	144	163	202	236	147	137	207	0	0	0	0	0	0	1	0	0	0	0	0	0	0	0	0	0	0
HCON_00154500		20	11	24	11	8	14	27	31	39	15	17	11	2	0	4	9	13	12	63	67	114	59	61	86	72	55	71
HCON_00161950		17	6	13	1	1	0	5	4	7	1	0	3	0	0	0	2	2	2	1	7	9	2	1	3	2	0	0
HCON_00163110	sdr5	47	39	90	104	86	107	210	225	338	60	80	50	252	204	96	194	174	178	209	298	193	278	206	218	193	153	151
HCON_00163970	sdr23	162	200	212	215	169	195	221	230	244	137	168	123	158	98	195	251	235	190	293	387	323	268	284	353	299	333	293
HCON_00181460		28	34	41	8	9	13	59	46	39	0	2	3	0	0	0	3	10	4	8	4	0	3	2	2	2	4	5
