# Supplementary material for: Short-chain dehydrogenases in Haemonchus contortus: changes during life cycle and in relation to drug-resistance
Source: Vet Res. 2023 Mar 7;54:19. doi: 10.1186/s13567-023-01148-y (PMC9993613; doi:10.1186/s13567-023-01148-y)
Supplement: Supplementary file 10 — Additional file 10: Primers for qPCR. [file 13567_2023_1148_MOESM10_ESM.xlsx]

## Sheet: Additional file 10
Primers for qPCR
	Assigned number	gene model number	Forward primer	Reverse primer	Efficiency
	sdr1	HCON_00081410	TAATGTCTCATCTGCCGCCT	AGCCACCATCATAGGACAGA	95
	sdr2	HCON_00130000	GGCGATGTCAGATGAGCATG	TGATCAAAATTCGCCCGGTC	94
	sdr3	HCON_00119730	TCGGACTCAATAAAGCACTCAG	CGTCCGTATAATTCCTGGTGC	102
	sdr4	HCON_00148540	AGCTCTGTGAGGGATTTCGT	GAACGCCAGCATTGCAAATG	98
	sdr5	HCON_00163110	ATATTGCCGCCGATTTGTCC	CCGGCATTACATAATAGCACATT	99
	sdr6	HCON_00131840	TCCACCATGTTACTGCGAAC	GTTTTGAGGAGGGGAGTCGA	100
	sdr7	HCON_00097820	TCAAGGGATCAAGAAGCGTC	AGTACCATCGGCTCCAGTTA	90
	sdr8	HCON_00131890	CATCAGGGAATGTGCAGACG	ATCAACCGTTTTCTCGTATCTGG	90
	sdr9	HCON_00095920	CTCCCTGGACCACATCATCA	CACGCCCAAGTCCTGAAC	93
	sdr10	HCON_00045600	TGTCCATTGTATGTCCAGCAC	CGCCATTCGTCTTTGAGAGG	91
	sdr11	HCON_00046500	GAGGAAAGAAGGCAAGCTGG	AACTCAGTGGACTCGCTCTC	98
	sdr12	HCON_00049110	TGGAATCAACCCGGCATTTG	TGACCTCAAACAACTTATCCCA	102
	sdr13	HCON_00015620	GCGCTGCTGTCATTGGTATT	TCGGGTTCAAGATCAATTGCC	104
	sdr14	HCON_00023910	CCCGATGAGTTAATGGAGCTG	GGTGTAGAATAGAGCGTGAGTAT	94
	sdr15	HCON_00053800	AACAACGCTGGCATTCTACG	ACAGAATATGCCCCTTTCACA	101
	sdr16	HCON_00062110	GGCCATACTCACACAGAACC	TGTTCAAAATGGCAGCACGA	108
	sdr17	HCON_00106500	AGCATCCTCTCATGGCTCAG	ATAGCTGCACGATCAACACC	100
	sdr18	HCON_00108480	CTGAGGTCCAAGCTGCTTTC	CATCACATCGGCCAAATTTGT	97
	sdr19	HCON_00120550	GCAAATCGTGGTGTTGGCTA	CGGCATCATTGAGTAGCAGT	104
	sdr20	HCON_00149440	GGAGCGACATCAGGAATAGGA	CATGCCATGATTACCCTTGCA	99
	sdr21	HCON_00059510	CGGATTAGGTGCACAGGTTG	TTGATTTCCGTAGCTGTCGC	90
	sdr22	HCON_00066650	GTGAATCTCGTCGCAATGGT	CTCTTGTGTGATCGTTTTCAACA	93
	sdr23	HCON_00163970	TAAACAAGGATGCTGCTCGG	TGTGAATTGTTGAAGGGCCA	99
